# Supplementary material for: Gibberellin-Treated Seedless Cultivation Alters Berry Fracture Behavior, Cell Size and Cell Wall Components in the Interspecific Hybrid Table Grape (Vitis labruscana × Vitis vinifera) ‘Shine Muscat’
Source: Plants (Basel). 2026 Jan 17;15(2):287. doi: 10.3390/plants15020287 (PMC12845008; doi:10.3390/plants15020287)
Supplement: Supplementary file 1 [file plants-15-00287-s001.zip]

Archive with 6 entries (6 files):
- SupplementaryFigures.pptx
- TableS1DEGsRNA-Seq read data quality summary.xlsx
- TableS2DEGsDAFB10.csv
- TableS3DEGsDAFB24.csv
- TableS4DEGsDAFB105.csv
- TableS5.xlsx
