# Supplementary material for: Gibberellin-Treated Seedless Cultivation Alters Berry Fracture Behavior, Cell Size and Cell Wall Components in the Interspecific Hybrid Table Grape (Vitis labruscana × Vitis vinifera) ‘Shine Muscat’
Source: Plants (Basel). 2026 Jan 17;15(2):287. doi: 10.3390/plants15020287 (PMC12845008; doi:10.3390/plants15020287)
Supplement: Supplementary file 1 [file plants-15-00287-s001.zip › TableS1DEGsRNA-Seq read data quality summary.xlsx]

## Sheet: Sheet1
Table S1. RNA-Seq read data quality summary.
Sample	Raw pair reads	Q20(%)	Q30(%)	QC pass rate		mapping rate
NT_1_Fir	20843271	99.22	97.55	0.991836	％	0.9513	％
NT_2_Fir	23158982	99.12	97.27	0.98921	％	0.9471	％
NT_3_Fir	26106339	99.22	97.42	0.988962	％	0.9481	％
GA_1_Fir	25871804	99.23	97.46	0.991884	％	0.9505	％
GA_2_Fir	20617559	99.19	97.44	0.99243	％	0.9536	％
GA_3_Fir	20079298	99.22	97.55	0.990453	％	0.9519	％
NT_1_Sec	22065290	99.18	97.31	0.991953	％	0.9548	％
NT_2_Sec	26027128	99.28	97.61	0.988451	％	0.9515	％
NT_3_Sec	21139840	99.26	97.62	0.99107	％	0.9525	％
GA_1_Sec	22001704	99.14	97.24	0.989539	％	0.9507	％
GA_2_Sec	25318891	99.3	97.69	0.989529	％	0.9478	％
GA_3_Sec	20766096	99.19	97.42	0.989345	％	0.9519	％
NT_1_MA	20446330	99.24	97.6	0.992975	％	0.9422	％
NT_2_MA	21336291	99.26	97.7	0.987406	％	0.9409	％
NT_3_MA	20882907	99.12	97.18	0.990967	％	0.9425	％
GA_1_MA	21313453	99.12	97.16	0.99284	％	0.9449	％
GA_2_MA	25323667	99.13	97.08	0.993521	％	0.9473	％
GA_3_MA	23505102	99.14	97.27	0.993036	％	0.9499	％
