# Supplementary material for: Gibberellin-Treated Seedless Cultivation Alters Berry Fracture Behavior, Cell Size and Cell Wall Components in the Interspecific Hybrid Table Grape (Vitis labruscana × Vitis vinifera) ‘Shine Muscat’
Source: Plants (Basel). 2026 Jan 17;15(2):287. doi: 10.3390/plants15020287 (PMC12845008; doi:10.3390/plants15020287)
Supplement: Supplementary file 1 [file plants-15-00287-s001.zip › TableS2DEGsDAFB10.csv]

Gene	log2FC	padj	annotation	Locus_At
VSMuph2.0_0080.1.g0002.1	-0.912856277	0.000319991	cytochrome P450, family 83, subfamily B, polypeptide 1 [Arabidopsis thaliana]	ref|NP_194878.1|
VSMuph2.0_1055.1.g0002.1	3.48479341	0.004036676	S-domain-2 5 [Arabidopsis thaliana]	ref|NP_194957.2|
VSMuph2.0_1055.1.g0003.1	1.992561864	0.002418674	S-domain-2 5 [Arabidopsis thaliana]	ref|NP_194957.2|
VSMuph2.0_1106.1.g0009.1	-0.588745364	0.028934473	Nodulin MtN3 family protein [Arabidopsis thaliana]	ref|NP_564140.1|
VSMuph2.0_3773.1.g0001.1	4.258216896	0.004826268	pleiotropic drug resistance 12 [Arabidopsis thaliana]	ref|NP_173005.1|
VSMuph2.0_3864.1.4.g0019.i1	0.644317213	0.031741138	Cytochrome c oxidase, subunit Vib family protein [Arabidopsis thaliana]	ref|NP_680453.1|
VSMuph2.0_3893.1.g0001.1	-0.689407408	0.024054724	Disease resistance protein (TIR-NBS-LRR class) family [Arabidopsis thaliana]	ref|NP_001330641.1|
VSMuph2.0_4320.1.1.g0005.1	-1.906501777	3.55821E-06	pinoid-binding protein 1 [Arabidopsis thaliana]	ref|NP_200260.1|
VSMuph2.0_5495.1.g0001.1	0.418323882	0.03146792	N-terminal nucleophile aminohydrolases (Ntn hydrolases) superfamily protein [Arabidopsis thaliana]	ref|NP_974974.1|
VSMuph2.0_5901.1.3.g0056.1	3.228160855	0.003340349	SWAP (Suppressor-of-White-APricot)/surp RNA-binding domain-containing protein [Arabidopsis thaliana]	ref|NP_974650.1|
VSMuph2.0_5901.1.3.g0379.1	1.453017596	0.000424596	GTP cyclohydrolase II [Arabidopsis thaliana]	ref|NP_201235.4|
VSMuph2.0_5901.1.3.g0717.1	-2.169357399	0.000399717	copper transporter 2 [Arabidopsis thaliana]	ref|NP_190274.1|
VSMuph2.0_5901.1.3.g0719.1	-2.947578712	0.002481357	copper transporter 2 [Arabidopsis thaliana]	ref|NP_190274.1|
VSMuph2.0_5901.1.3.g0745.1	-3.121183398	0.001123611	NA	-
VSMuph2.0_7466.1.2.g0007.1	0.376521106	0.001559338	plastid developmental protein DAG [Arabidopsis thaliana]	ref|NP_974243.1|
VSMuph2.0_chr01.g0056.i1	0.419740889	0.01386242	6-phosphogluconolactonase 1 [Arabidopsis thaliana]	ref|NP_172826.1|
VSMuph2.0_chr01.g0073.1	-0.350322741	0.017956346	Asparagine synthase family protein [Arabidopsis thaliana]	ref|NP_001077875.2|
VSMuph2.0_chr01.g0084.i1	0.30897631	0.001593426	Purple acid phosphatases superfamily protein [Arabidopsis thaliana]	ref|NP_172830.1|
VSMuph2.0_chr01.g0122.i1	-0.528323222	0.043713773	Remorin family protein [Arabidopsis thaliana]	ref|NP_172845.1|
VSMuph2.0_chr01.g0226.1	0.225729404	0.030639159	kinase superfamily with octicosapeptide/Phox/Bem1p domain-containing protein [Arabidopsis thaliana]	ref|NP_181050.1|
VSMuph2.0_chr01.g0271.i1	0.829807302	0.01407181	phloem protein 2-A10 [Arabidopsis thaliana]	ref|NP_683296.1|
VSMuph2.0_chr01.g0293.1	-0.628620942	0.017357084	EXORDIUM like 7 [Arabidopsis thaliana]	ref|NP_565797.1|
VSMuph2.0_chr01.g0294.1	0.350765303	0.001915806	alpha 1,4-glycosyltransferase family protein [Arabidopsis thaliana]	ref|NP_193724.2|
VSMuph2.0_chr01.g0303.i1	0.45781306	0.007461167	Single hybrid motif superfamily protein [Arabidopsis thaliana]	ref|NP_181057.1|
VSMuph2.0_chr01.g0359.1	1.952593116	0.001990385	RING-H2 finger protein 2B [Arabidopsis thaliana]	ref|NP_001318169.1|
VSMuph2.0_chr01.g0360.1	4.708305659	0.013840163	RING-H2 finger protein 2B [Arabidopsis thaliana]	ref|NP_001318169.1|
VSMuph2.0_chr01.g0408.1	-0.881544352	0.002624202	NA	-
VSMuph2.0_chr01.g0498.1	-1.804338305	0.0318098	aluminum-activated malate transporter 9 [Arabidopsis thaliana]	ref|NP_188473.1|
VSMuph2.0_chr01.g0503.1	-0.887166951	0.029563239	Tat-binding protein 1(Tbp-1)-interacting protein (TBPIP) [Arabidopsis thaliana]	ref|NP_172791.1|
VSMuph2.0_chr01.g0504.i1	1.410216286	0.049032311	Regulator of Vps4 activity in the MVB pathway protein [Arabidopsis thaliana]	ref|NP_172792.1|
VSMuph2.0_chr01.g0524.1	-6.010654784	0.006107553	3-ketoacyl-CoA synthase 6 [Arabidopsis thaliana]	ref|NP_177020.1|
VSMuph2.0_chr01.g0528.i1	-0.591687502	0.04803791	B-box type zinc finger protein with CCT domain-containing protein [Arabidopsis thaliana]	ref|NP_173915.2|
VSMuph2.0_chr01.g0531.i1	-2.278728325	4.79308E-06	LOB domain-containing protein 41 [Arabidopsis thaliana]	ref|NP_566175.1|
VSMuph2.0_chr01.g0580.1	-0.436538735	0.015700862	sterol 1 [Arabidopsis thaliana]	ref|NP_186907.1|
VSMuph2.0_chr01.g0594.1	0.975351135	0.019901509	Serine/Threonine kinase family catalytic domain protein [Arabidopsis thaliana]	ref|NP_001154349.1|
VSMuph2.0_chr01.g0602.1	-0.6014015	0.025177071	aerobic coproporphyrinogen-III oxidase (DUF1218) [Arabidopsis thaliana]	ref|NP_564925.1|
VSMuph2.0_chr01.g0611.1	0.466166437	0.018809372	RING/U-box superfamily protein [Arabidopsis thaliana]	ref|NP_177517.1|
VSMuph2.0_chr01.g0651.i1	0.313870801	0.01028309	Aldolase superfamily protein [Arabidopsis thaliana]	ref|NP_178224.1|
VSMuph2.0_chr01.g0659.1	-0.599793416	0.033777846	origin recognition complex subunit 4 [Arabidopsis thaliana]	ref|NP_178222.4|
VSMuph2.0_chr01.g0664.i1	-0.644802242	0.037318709	MATE efflux family protein [Arabidopsis thaliana]	ref|NP_172969.1|
VSMuph2.0_chr01.g0673.1	0.363634589	0.010059234	ATP synthase alpha/beta family protein [Arabidopsis thaliana]	ref|NP_680155.1|
VSMuph2.0_chr01.g0690.1	0.995175778	0.005690419	ribose-5-phosphate isomerase 2 [Arabidopsis thaliana]	ref|NP_178238.1|
VSMuph2.0_chr01.g0691.1	0.361236892	0.044128888	Auxin efflux carrier family protein [Arabidopsis thaliana]	ref|NP_565011.1|
VSMuph2.0_chr01.g0789.1	0.991867426	0.042111138	S-adenosyl-L-methionine-dependent methyltransferases superfamily protein [Arabidopsis thaliana]	ref|NP_188427.2|
VSMuph2.0_chr01.g0802.1	0.737396014	0.009726472	chlororespiratory reduction 3 [Arabidopsis thaliana]	ref|NP_565266.1|
VSMuph2.0_chr01.g0809.1	0.458134188	0.008228224	Phosphoglucomutase/phosphomannomutase family protein [Arabidopsis thaliana]	ref|NP_177230.1|
VSMuph2.0_chr01.g0825.1	1.116330628	0.010302015	NA	-
VSMuph2.0_chr01.g0840.1	-0.214996688	0.025737584	jasmonate-zim-domain protein 3 [Arabidopsis thaliana]	ref|NP_566590.1|
VSMuph2.0_chr01.g0892.i1	2.416739782	0.002031198	MAC/Perforin domain-containing protein [Arabidopsis thaliana]	ref|NP_172931.1|
VSMuph2.0_chr01.g0942.1	1.206563852	8.92262E-05	purple acid phosphatase 3 [Arabidopsis thaliana]	ref|NP_172923.3|
VSMuph2.0_chr01.g0968.1	1.951534983	0.023256458	NAD(P)-linked oxidoreductase superfamily protein [Arabidopsis thaliana]	ref|NP_176204.1|
VSMuph2.0_chr01.g0990.i1	0.487102044	0.004821976	XRI1-like protein [Arabidopsis thaliana]	ref|NP_001324929.1|
VSMuph2.0_chr01.g0991.1	-0.632780792	0.008784963	Bifunctional inhibitor/lipid-transfer protein/seed storage 2S albumin superfamily protein [Arabidopsis thaliana]	ref|NP_565872.1|
VSMuph2.0_chr01.g1124.i1	0.625220701	0.038064184	Phototropic-responsive NPH3 family protein [Arabidopsis thaliana]	ref|NP_974103.1|
VSMuph2.0_chr01.g1125.1	1.637389751	0.00086585	uncharacterized protein AT1G67910 [Arabidopsis thaliana]	ref|NP_176958.1|
VSMuph2.0_chr01.g1152.1	0.369284223	0.029223879	Pentatricopeptide repeat (PPR-like) superfamily protein [Arabidopsis thaliana]	ref|NP_173402.2|
VSMuph2.0_chr01.g1218.1	0.901145504	0.008358642	cysteine-rich RLK (RECEPTOR-like protein kinase) 3 [Arabidopsis thaliana]	ref|NP_177210.1|
VSMuph2.0_chr01.g1229.i1	0.527337522	0.009266961	NSP-interacting kinase 3 [Arabidopsis thaliana]	ref|NP_176279.1|
VSMuph2.0_chr01.g1249.1	1.737721624	0.000782732	Pectin lyase-like superfamily protein [Arabidopsis thaliana]	ref|NP_564758.2|
VSMuph2.0_chr01.g1285.i1	-0.916744201	0.006780924	uncharacterized protein AT1G23550 [Arabidopsis thaliana]	ref|NP_173769.1|
VSMuph2.0_chr01.g1331.1	0.692353334	0.007461167	polygalacturonase 2 [Arabidopsis thaliana]	ref|NP_177194.1|
VSMuph2.0_chr01.g1335.1	0.566603609	0.041321239	BURP domain-containing protein [Arabidopsis thaliana]	ref|NP_173788.1|
VSMuph2.0_chr01.g1440.i1	0.155237312	0.043927301	Threonyl-tRNA synthetase [Arabidopsis thaliana]	ref|NP_198035.2|
VSMuph2.0_chr01.g1455.1	-1.122758979	0.008612424	nodulin MtN21 /EamA-like transporter family protein [Arabidopsis thaliana]	ref|NP_198840.2|
VSMuph2.0_chr01.g1457.1	-2.801688005	0.009525123	nodulin MtN21 /EamA-like transporter family protein [Arabidopsis thaliana]	ref|NP_198840.2|
VSMuph2.0_chr01.g1466.i1	0.599625978	0.015087041	Acyl-CoA N-acyltransferases (NAT) superfamily protein [Arabidopsis thaliana]	ref|NP_849703.1|
VSMuph2.0_chr01.g1487.i1	-0.480089741	0.025759067	Xanthine/uracil permease family protein [Arabidopsis thaliana]	ref|NP_851251.2|
VSMuph2.0_chr01.g1509.1	1.799321933	0.004638545	matrix metalloproteinase [Arabidopsis thaliana]	ref|NP_177174.1|
VSMuph2.0_chr01.g1523.1	1.56161086	1.38458E-05	formin 8 [Arabidopsis thaliana]	ref|NP_177171.1|
VSMuph2.0_chr01.g1530.1	0.310329995	0.026405111	pyruvate dehydrogenase complex E1 alpha subunit [Arabidopsis thaliana]	ref|NP_176198.1|
VSMuph2.0_chr01.g1560.i1	0.359136015	0.019284525	CW14 protein (DUF1336) [Arabidopsis thaliana]	ref|NP_564750.1|
VSMuph2.0_chr01.g1571.1	-0.715066795	0.046737276	Putative membrane lipoprotein [Arabidopsis thaliana]	ref|NP_563868.1|
VSMuph2.0_chr01.g1594.i1	1.37181175	0.013635779	actin cross-linking protein (DUF569) [Arabidopsis thaliana]	ref|NP_564751.1|
VSMuph2.0_chr01.g1595.i1	1.722955145	0.001762869	actin cross-linking protein (DUF569) [Arabidopsis thaliana]	ref|NP_564751.1|
VSMuph2.0_chr01.g1596.1	-1.241929342	0.000178102	Tetratricopeptide repeat (TPR)-like superfamily protein [Arabidopsis thaliana]	ref|NP_176180.1|
VSMuph2.0_chr01.g1640.1	0.619098469	0.019763086	plant/protein [Arabidopsis thaliana]	ref|NP_563777.1|
VSMuph2.0_chr01.g1739.1	1.278255374	0.001727879	Galactose oxidase/kelch repeat superfamily protein [Arabidopsis thaliana]	ref|NP_178390.1|
VSMuph2.0_chr01.g1872.1	-2.082804227	0.044242098	NAC-like, activated by AP3/PI [Arabidopsis thaliana]	ref|NP_564966.1|
VSMuph2.0_chr01.g2538.1	0.492434993	0.048611933	phosphoinositide 4-kinase gamma 7 [Arabidopsis thaliana]	ref|NP_565307.1|
VSMuph2.0_chr01.g2572.1	4.710423526	1.80462E-05	NA	-
VSMuph2.0_chr01.g2573.1	3.124328489	0.008881653	NA	-
VSMuph2.0_chr01.g2593.1	1.926273508	0.013013417	NA	-
VSMuph2.0_chr01.g2647.1	1.350648195	0.032610087	Major facilitator superfamily protein [Arabidopsis thaliana]	ref|NP_001324098.1|
VSMuph2.0_chr01.g2691.1	0.390392977	1.82997E-05	6-phosphogluconate dehydrogenase family protein [Arabidopsis thaliana]	ref|NP_850502.1|
VSMuph2.0_chr01.g2859.i1	-1.126671429	0.011786083	zinc knuckle (CCHC-type) family protein [Arabidopsis thaliana]	ref|NP_186931.2|
VSMuph2.0_chr01.g2953.1	-0.758365123	0.03796156	low-molecular-weight cysteine-rich 69 [Arabidopsis thaliana]	ref|NP_178319.1|
VSMuph2.0_chr01.g3013.1	-1.509510324	0.000126814	GDSL-like Lipase/Acylhydrolase superfamily protein [Arabidopsis thaliana]	ref|NP_190416.1|
VSMuph2.0_chr01.g3016.1	-1.120818393	3.98313E-05	RING/U-box superfamily protein [Arabidopsis thaliana]	ref|NP_564218.1|
VSMuph2.0_chr01.g3019.1	0.989420447	5.74272E-05	alpha/beta-Hydrolases superfamily protein [Arabidopsis thaliana]	ref|NP_001030781.1|
VSMuph2.0_chr01.g3072.i1	2.638495274	6.9375E-05	glyceraldehyde-3-phosphate dehydrogenase C subunit 1 [Arabidopsis thaliana]	ref|NP_187062.1|
VSMuph2.0_chr01.g3089.1	-0.677653338	0.039831694	DEAD/DEAH box RNA helicase family protein [Arabidopsis thaliana]	ref|NP_174109.2|
VSMuph2.0_chr01.g3134.1	-0.838353352	0.036980117	P-loop containing nucleoside triphosphate hydrolases superfamily protein [Arabidopsis thaliana]	ref|NP_190663.2|
VSMuph2.0_chr01.g3164.1	3.205599585	0.03338679	calmodulin-like 41 [Arabidopsis thaliana]	ref|NP_190646.1|
VSMuph2.0_chr01.g3266.i1	-0.252807804	0.043139037	SCP1-like small phosphatase 5 [Arabidopsis thaliana]	ref|NP_974767.1|
VSMuph2.0_chr01.g3349.1	1.052904156	0.004488708	regulator of nonsense transcript protein [Arabidopsis thaliana]	ref|NP_196913.2|
VSMuph2.0_chr01.g3398.1	-0.804086298	0.002164936	NAC domain containing protein 83 [Arabidopsis thaliana]	ref|NP_196822.1|
VSMuph2.0_chr01.g3420.1	-0.938754389	0.003923123	ARM repeat superfamily protein [Arabidopsis thaliana]	ref|NP_199903.1|
VSMuph2.0_chr01.g3425.1	-0.760690809	0.004445593	GRAM domain family protein [Arabidopsis thaliana]	ref|NP_196824.1|
VSMuph2.0_chr01.g3426.1	-2.076924276	7.01615E-05	NA	-
VSMuph2.0_chr01.g3489.1	0.356456791	0.000178166	Ubiquinol-cytochrome C reductase iron-sulfur subunit [Arabidopsis thaliana]	ref|NP_568288.1|
VSMuph2.0_chr01.g3492.i1	0.419813595	2.41082E-05	Aldolase-type TIM barrel family protein [Arabidopsis thaliana]	ref|NP_196846.1|
VSMuph2.0_chr01.g3510.i1	-0.81264035	0.0001212	minichromosome maintenance (MCM2/3/5) family protein [Arabidopsis thaliana]	ref|NP_175112.2|
VSMuph2.0_chr01.g3530.i1	-0.768788877	0.018055122	Protein phosphatase 2C family protein [Arabidopsis thaliana]	ref|NP_566554.1|
VSMuph2.0_chr02.g0017.1	1.476701319	0.002976566	Pectin lyase-like superfamily protein [Arabidopsis thaliana]	ref|NP_001327412.1|
VSMuph2.0_chr02.g0031.1	1.698319652	0.000334642	ACC synthase 1 [Arabidopsis thaliana]	ref|NP_191710.1|
VSMuph2.0_chr02.g0044.i1	0.228272662	0.003292944	Transducin/WD40 repeat-like superfamily protein [Arabidopsis thaliana]	ref|NP_192866.1|
VSMuph2.0_chr02.g0074.1	1.276543851	0.042592997	Disease resistance-responsive (dirigent-like protein) family protein [Arabidopsis thaliana]	ref|NP_194100.1|
VSMuph2.0_chr02.g0077.1	-5.1948092	0.001931277	Disease resistance-responsive (dirigent-like protein) family protein [Arabidopsis thaliana]	ref|NP_194100.1|
VSMuph2.0_chr02.g0092.i1	-0.290526621	0.034579044	POZ/BTB containin G-protein 1 [Arabidopsis thaliana]	ref|NP_567115.1|
VSMuph2.0_chr02.g0139.1	2.099824375	0.008393765	alpha/beta-Hydrolases superfamily protein [Arabidopsis thaliana]	ref|NP_199000.1|
VSMuph2.0_chr02.g0149.i1	-0.779656387	0.003035971	DNA primase POLA3 [Arabidopsis thaliana]	ref|NP_199003.5|
VSMuph2.0_chr02.g0190.1	-2.558738896	0.041217782	Glutaredoxin family protein [Arabidopsis thaliana]	ref|NP_176631.1|
VSMuph2.0_chr02.g0247.1	0.884609779	0.014531115	Nodulin MtN3 family protein [Arabidopsis thaliana]	ref|NP_567366.1|
VSMuph2.0_chr02.g0248.i1	0.318022074	0.027070122	Tetratricopeptide repeat (TPR)-like superfamily protein [Arabidopsis thaliana]	ref|NP_192822.1|
VSMuph2.0_chr02.g0267.i1	0.802488582	0.021309578	Transducin/WD40 repeat-like superfamily protein [Arabidopsis thaliana]	ref|NP_851068.1|
VSMuph2.0_chr02.g0300.1	2.197858497	6.26696E-05	cytochrome P450, family 78, subfamily A, polypeptide 6 [Arabidopsis thaliana]	ref|NP_182189.1|
VSMuph2.0_chr02.g0317.1	-0.736131173	0.014570735	DUF4228 domain protein [Arabidopsis thaliana]	ref|NP_176651.1|
VSMuph2.0_chr02.g0335.i1	0.484765192	0.011455379	Polyketide cyclase/dehydrase and lipid transport superfamily protein [Arabidopsis thaliana]	ref|NP_176653.1|
VSMuph2.0_chr02.g0336.1	0.313590927	0.045339952	Galactosyltransferase family protein [Arabidopsis thaliana]	ref|NP_174569.1|
VSMuph2.0_chr02.g0337.1	1.170325896	5.25189E-05	Subtilase family protein [Arabidopsis thaliana]	ref|NP_567361.1|
VSMuph2.0_chr02.g0357.1	1.17108965	0.023495273	NAC 014 [Arabidopsis thaliana]	ref|NP_174582.3|
VSMuph2.0_chr02.g0366.1	0.300373788	0.031741138	cinnamyl-alcohol dehydrogenase [Arabidopsis thaliana]	ref|NP_177412.1|
VSMuph2.0_chr02.g0400.1	2.234218821	0.000151744	BTB/POZ domain with WD40/YVTN repeat-like protein [Arabidopsis thaliana]	ref|NP_198949.1|
VSMuph2.0_chr02.g0445.1	1.767863002	0.000857649	AMP-dependent synthetase and ligase family protein [Arabidopsis thaliana]	ref|NP_190468.1|
VSMuph2.0_chr02.g0483.1	-0.566389368	0.046858266	NA	-
VSMuph2.0_chr02.g0503.i1	0.280084009	0.035969355	Transcription initiation factor TFIIE, beta subunit [Arabidopsis thaliana]	ref|NP_193766.1|
VSMuph2.0_chr02.g0528.i1	-0.478095086	0.000863346	replication factor C 2 [Arabidopsis thaliana]	ref|NP_176504.1|
VSMuph2.0_chr02.g0530.i1	-0.365981552	0.032718187	DNA topoisomerase 4 subunit B (DUF810) [Arabidopsis thaliana]	ref|NP_001329077.1|
VSMuph2.0_chr02.g0599.i1	-0.283580938	0.038597945	homeobox knotted-like protein [Arabidopsis thaliana]	ref|NP_564805.1|
VSMuph2.0_chr02.g0671.1	-2.640480415	0.011522086	MATE efflux family protein [Arabidopsis thaliana]	ref|NP_194010.1|
VSMuph2.0_chr02.g0743.1	0.25135332	0.029663279	stress-inducible protein [Arabidopsis thaliana]	ref|NP_001031620.1|
VSMuph2.0_chr02.g0757.1	-4.138598749	0.025044426	NA	-
VSMuph2.0_chr02.g0792.i1	0.501233182	0.005931051	Flavin-binding monooxygenase family protein [Arabidopsis thaliana]	ref|NP_176450.2|
VSMuph2.0_chr02.g0821.1	0.757722336	0.004549475	Bifunctional inhibitor/lipid-transfer protein/seed storage 2S albumin superfamily protein [Arabidopsis thaliana]	ref|NP_566036.1|
VSMuph2.0_chr02.g0859.1	1.014087371	0.048527262	Nucleotide-diphospho-sugar transferases superfamily protein [Arabidopsis thaliana]	ref|NP_193393.4|
VSMuph2.0_chr02.g0880.1	1.101568099	0.006077286	Oxidoreductase family protein [Arabidopsis thaliana]	ref|NP_193468.2|
VSMuph2.0_chr02.g0885.1	-0.594014538	0.000479841	hydroxyproline-rich glycoprotein family protein [Arabidopsis thaliana]	ref|NP_193412.1|
VSMuph2.0_chr02.g0914.i1	0.307058417	0.03796156	PPPDE putative thiol peptidase family protein [Arabidopsis thaliana]	ref|NP_199542.1|
VSMuph2.0_chr02.g0921.1	1.795300099	0.013977908	ethylene responsive element binding factor 6 [Arabidopsis thaliana]	ref|NP_567529.1|
VSMuph2.0_chr02.g0923.1	1.547056684	0.032344896	ethylene responsive element binding factor 1 [Arabidopsis thaliana]	ref|NP_567530.4|
VSMuph2.0_chr02.g0940.i1	0.273901217	0.017136224	RAS 5 [Arabidopsis thaliana]	ref|NP_171715.1|
VSMuph2.0_chr02.g0949.1	-0.47601959	0.045659365	ARM repeat superfamily protein [Arabidopsis thaliana]	ref|NP_197483.1|
VSMuph2.0_chr02.g0958.1	-0.888750302	0.003707571	NA	-
VSMuph2.0_chr02.g1038.i1	0.296002984	0.023073548	calcineurin B-like protein 1 [Arabidopsis thaliana]	ref|NP_567533.1|
VSMuph2.0_chr02.g1105.1	0.842847688	0.021098125	Protein kinase superfamily protein [Arabidopsis thaliana]	ref|NP_199518.1|
VSMuph2.0_chr02.g1136.1	0.453197537	0.029244354	SBP (S-ribonuclease binding protein) family protein [Arabidopsis thaliana]	ref|NP_564408.1|
VSMuph2.0_chr02.g1180.1	-1.945474566	0.022560821	Plant invertase/pectin methylesterase inhibitor superfamily protein [Arabidopsis thaliana]	ref|NP_198677.1|
VSMuph2.0_chr02.g1260.1	2.725378551	9.27934E-06	plant intracellular ras group-related LRR 4 [Arabidopsis thaliana]	ref|NP_195272.1|
VSMuph2.0_chr02.g1277.1	1.107421311	7.66616E-08	NA	-
VSMuph2.0_chr02.g1289.1	0.248705071	0.001756637	Peptidase M20/M25/M40 family protein [Arabidopsis thaliana]	ref|NP_193517.3|
VSMuph2.0_chr02.g1295.1	0.515822666	0.047561771	VQ motif-containing protein [Arabidopsis thaliana]	ref|NP_181066.1|
VSMuph2.0_chr02.g1300.1	1.358340681	0.004017562	Basic helix-loop-helix (bHLH) DNA-binding family protein [Arabidopsis thaliana]	ref|NP_174541.1|
VSMuph2.0_chr02.g1319.1	1.14079525	0.002197818	PLATZ transcription factor family protein [Arabidopsis thaliana]	ref|NP_193524.2|
VSMuph2.0_chr02.g1346.1	-1.133462784	0.023549734	RING/U-box superfamily protein [Arabidopsis thaliana]	ref|NP_193526.1|
VSMuph2.0_chr02.g1472.1	0.32402603	0.004918828	hAT dimerization domain-containing protein [Arabidopsis thaliana]	ref|NP_188371.1|
VSMuph2.0_chr02.g1504.1	1.998313809	0.006590906	cellulose synthase-like D3 [Arabidopsis thaliana]	ref|NP_186955.1|
VSMuph2.0_chr02.g1512.i1	-0.202978807	0.033076612	basic region/leucine zipper transcription factor 16 [Arabidopsis thaliana]	ref|NP_850248.2|
VSMuph2.0_chr02.g1710.1	-0.313551959	0.049649298	membrane-associated progesterone binding protein 4 [Arabidopsis thaliana]	ref|NP_567451.1|
VSMuph2.0_chr02.g2175.1	-5.309762263	0.042357809	cytochrome P450, family 76, subfamily C, polypeptide 2 [Arabidopsis thaliana]	ref|NP_182081.1|
VSMuph2.0_chr02.g2384.1	0.923191647	0.026239077	pinoresinol reductase 1 [Arabidopsis thaliana]	ref|NP_174490.1|
VSMuph2.0_chr02.g2585.1	1.910139767	0.008726142	HXXXD-type acyl-transferase family protein [Arabidopsis thaliana]	ref|NP_197256.1|
VSMuph2.0_chr02.g2602.1	2.739224477	0.006208816	HXXXD-type acyl-transferase family protein [Arabidopsis thaliana]	ref|NP_197256.1|
VSMuph2.0_chr02.g2660.i1	-0.521512218	0.006737646	Replication factor-A protein 1-like protein [Arabidopsis thaliana]	ref|NP_199353.1|
VSMuph2.0_chr02.g2763.1	0.283993405	0.001513325	heat-inducible transcription repressor [Arabidopsis thaliana]	ref|NP_566591.1|
VSMuph2.0_chr02.g2841.i1	0.524454738	0.039787981	HXXXD-type acyl-transferase family protein [Arabidopsis thaliana]	ref|NP_197256.1|
VSMuph2.0_chr02.g2897.i1	-0.585313367	0.036634812	embryo defective 3006 [Arabidopsis thaliana]	ref|NP_567582.1|
VSMuph2.0_chr03.g0024.1	0.263408777	0.000269909	vacuolar proton ATPase A3 [Arabidopsis thaliana]	ref|NP_568051.1|
VSMuph2.0_chr03.g0025.1	-0.906875808	0.002311326	Minichromosome maintenance (MCM2/3/5) family protein [Arabidopsis thaliana]	ref|NP_179236.3|
VSMuph2.0_chr03.g0029.1	-0.868197655	0.006737646	Minichromosome maintenance (MCM2/3/5) family protein [Arabidopsis thaliana]	ref|NP_179236.3|
VSMuph2.0_chr03.g0086.1	0.205096343	0.01055063	NAD(P)-linked oxidoreductase superfamily protein [Arabidopsis thaliana]	ref|NP_179721.1|
VSMuph2.0_chr03.g0101.1	-0.392205519	0.037932211	YEATS family protein [Arabidopsis thaliana]	ref|NP_199373.1|
VSMuph2.0_chr03.g0134.1	-1.345544416	0.038620097	SAUR-like auxin-responsive protein family [Arabidopsis thaliana]	ref|NP_001320138.1|
VSMuph2.0_chr03.g0195.1	-3.255792716	0.025256343	NB-ARC domain-containing disease resistance protein [Arabidopsis thaliana]	ref|NP_001322497.1|
VSMuph2.0_chr03.g0249.1	-0.599172691	4.92595E-05	methyltransferase [Arabidopsis thaliana]	ref|NP_001189567.1|
VSMuph2.0_chr03.g0251.1	-1.876908908	2.32009E-06	armadillo repeat only 1 [Arabidopsis thaliana]	ref|NP_195220.1|
VSMuph2.0_chr03.g0268.i1	-0.727321203	0.001038146	myb domain protein 4 [Arabidopsis thaliana]	ref|NP_195574.1|
VSMuph2.0_chr03.g0321.1	0.297490341	0.001390574	ATPase, V1 complex, subunit B protein [Arabidopsis thaliana]	ref|NP_001190954.1|
VSMuph2.0_chr03.g0339.i1	0.162555386	0.011823792	Transducin/WD40 repeat-like superfamily protein [Arabidopsis thaliana]	ref|NP_195240.2|
VSMuph2.0_chr03.g0356.i1	0.278467373	0.034228781	FAR1-related sequence 5 [Arabidopsis thaliana]	ref|NP_195531.1|
VSMuph2.0_chr03.g0365.1	0.342594799	0.004488708	isocitrate dehydrogenase 1 [Arabidopsis thaliana]	ref|NP_195252.1|
VSMuph2.0_chr03.g0391.i1	0.385567245	0.001460874	DNA-directed RNA polymerase subunit beta, putative (DUF630 and DUF632) [Arabidopsis thaliana]	ref|NP_195250.2|
VSMuph2.0_chr03.g0393.i1	0.27608361	0.002193803	BR-signaling kinase 1 [Arabidopsis thaliana]	ref|NP_567980.1|
VSMuph2.0_chr03.g0424.1	3.358332736	0.034573898	SAUR-like auxin-responsive protein family [Arabidopsis thaliana]	ref|NP_564330.1|
VSMuph2.0_chr03.g0449.1	2.662311851	0.029834316	SKU5 similar 5 [Arabidopsis thaliana]	ref|NP_177743.1|
VSMuph2.0_chr03.g0484.1	1.579930212	0.034573898	Protein kinase superfamily protein [Arabidopsis thaliana]	ref|NP_565408.1|
VSMuph2.0_chr03.g0507.i1	0.373988377	0.036165304	Peptidase M20/M25/M40 family protein [Arabidopsis thaliana]	ref|NP_568036.2|
VSMuph2.0_chr03.g0515.1	1.044955258	0.000140466	hydroxy methylglutaryl CoA reductase 1 [Arabidopsis thaliana]	ref|NP_177775.2|
VSMuph2.0_chr03.g0516.1	1.122390891	0.023048917	AT-hook protein of GA feedback 1 [Arabidopsis thaliana]	ref|NP_195265.2|
VSMuph2.0_chr03.g0529.1	0.754821757	2.18112E-06	dihydroflavonol 4-reductase-like1 [Arabidopsis thaliana]	ref|NP_195268.2|
VSMuph2.0_chr03.g0575.1	-0.952748293	0.033448707	tRNA-methyltransferase non-catalytic subunit trm6MTase subunit [Arabidopsis thaliana]	ref|NP_201445.1|
VSMuph2.0_chr03.g0623.1	1.176641419	0.004481021	RAD-like 1 [Arabidopsis thaliana]	ref|NP_195636.2|
VSMuph2.0_chr03.g0664.i1	1.278294144	0.004585612	unknown seed protein like 1 [Arabidopsis thaliana]	ref|NP_175357.1|
VSMuph2.0_chr03.g0675.i1	0.237516119	0.019299553	Phosphatidylinositol 3- and 4-kinase family protein [Arabidopsis thaliana]	ref|NP_850960.1|
VSMuph2.0_chr03.g0691.1	0.2717141	0.021773366	RING/U-box superfamily protein [Arabidopsis thaliana]	ref|NP_179958.1|
VSMuph2.0_chr03.g0707.1	-1.597749466	0.006559953	HTH-type transcriptional regulator [Arabidopsis thaliana]	ref|NP_568020.1|
VSMuph2.0_chr03.g0713.1	-0.506877593	0.024821765	RING/U-box superfamily protein [Arabidopsis thaliana]	ref|NP_974336.1|
VSMuph2.0_chr03.g0780.i1	0.845553349	0.015266158	AP2/B3-like transcriptional factor family protein [Arabidopsis thaliana]	ref|NP_201499.1|
VSMuph2.0_chr03.g0872.i1	-0.267712641	0.023308539	C2H2 and C2HC zinc fingers superfamily protein [Arabidopsis thaliana]	ref|NP_175382.1|
VSMuph2.0_chr03.g0953.1	1.100515694	0.027388829	PIF / Ping-Pong family of plant transposase [Arabidopsis thaliana]	ref|NP_191095.1|
VSMuph2.0_chr03.g0974.i1	0.16964773	0.016758885	PTEN 2 [Arabidopsis thaliana]	ref|NP_188573.1|
VSMuph2.0_chr03.g0975.i1	0.580304166	0.012300359	Calcium-dependent lipid-binding (CaLB domain) family protein [Arabidopsis thaliana]	ref|NP_567956.1|
VSMuph2.0_chr03.g1003.1	1.317170183	0.011183996	myb domain protein r1 [Arabidopsis thaliana]	ref|NP_201531.1|
VSMuph2.0_chr03.g1048.1	0.930013293	0.027070122	basic helix-loop-helix (bHLH) DNA-binding superfamily protein [Arabidopsis thaliana]	ref|NP_566639.1|
VSMuph2.0_chr03.g1092.i1	0.963784372	0.03758358	Protein phosphatase 2C family protein [Arabidopsis thaliana]	ref|NP_195118.1|
VSMuph2.0_chr03.g1093.i1	0.87674293	0.046746217	RING/U-box superfamily protein [Arabidopsis thaliana]	ref|NP_564556.1|
VSMuph2.0_chr03.g1192.i1	3.417895258	7.22E-06	GATA type zinc finger transcription factor family protein [Arabidopsis thaliana]	ref|NP_172491.1|
VSMuph2.0_chr03.g1320.1	1.064549922	0.003292944	NA	-
VSMuph2.0_chr03.g1334.1	-0.300911059	0.039417374	F-box family protein [Arabidopsis thaliana]	ref|NP_564203.1|
VSMuph2.0_chr03.g1448.1	0.349206165	0.018818345	CBS domain protein (DUF21) [Arabidopsis thaliana]	ref|NP_179058.3|
VSMuph2.0_chr03.g1491.i1	1.870507189	0.013463533	Leucine-rich receptor-like protein kinase family protein [Arabidopsis thaliana]	ref|NP_850942.1|
VSMuph2.0_chr03.g1538.i1	1.988693842	0.000494359	Glutamyl-tRNA reductase family protein [Arabidopsis thaliana]	ref|NP_176125.1|
VSMuph2.0_chr03.g1577.1	0.585584493	0.025893975	global transcription factor group E7 [Arabidopsis thaliana]	ref|NP_201366.3|
VSMuph2.0_chr03.g1842.1	3.242344227	0.044214223	wall associated kinase-like 2 [Arabidopsis thaliana]	ref|NP_173064.1|
VSMuph2.0_chr03.g1904.1	-0.433376654	0.036268258	HVA22 homologue A [Arabidopsis thaliana]	ref|NP_177592.1|
VSMuph2.0_chr03.g2090.1	0.640528521	0.039515227	NA	-
VSMuph2.0_chr03.g2241.1	-2.608834339	0.000588815	NA	-
VSMuph2.0_chr03.g2242.1	-2.664948722	0.000186369	copper transporter 2 [Arabidopsis thaliana]	ref|NP_190274.1|
VSMuph2.0_chr03.g2246.1	-2.34143386	2.48007E-08	copper transporter 2 [Arabidopsis thaliana]	ref|NP_190274.1|
VSMuph2.0_chr03.g2543.1	1.157903009	0.002204539	GTP cyclohydrolase II [Arabidopsis thaliana]	ref|NP_201235.4|
VSMuph2.0_chr03.g2647.1	-0.74649404	0.005784473	Disease resistance protein (CC-NBS-LRR class) family [Arabidopsis thaliana]	ref|NP_851124.1|
VSMuph2.0_chr03.g2682.1	-0.308136719	0.036634812	LSD1-like 1 [Arabidopsis thaliana]	ref|NP_176471.1|
VSMuph2.0_chr03.g2740.1	-0.90481766	0.02095161	EXORDIUM like 2 [Arabidopsis thaliana]	ref|NP_201231.1|
VSMuph2.0_chr03.g2913.i1	0.811575496	0.030178277	Pyridoxal phosphate (PLP)-dependent transferases superfamily protein [Arabidopsis thaliana]	ref|NP_566700.1|
VSMuph2.0_chr04.g0062.1	0.902269725	0.004105062	phosphofructokinase 3 [Arabidopsis thaliana]	ref|NP_567742.1|
VSMuph2.0_chr04.g0072.1	-1.180117083	0.033448707	CCCH-type zinc finger family protein [Arabidopsis thaliana]	ref|NP_179571.1|
VSMuph2.0_chr04.g0073.i1	1.145289209	0.015015645	myb domain protein 68 [Arabidopsis thaliana]	ref|NP_201380.1|
VSMuph2.0_chr04.g0097.1	1.193650392	4.8301E-05	ferrochelatase 1 [Arabidopsis thaliana]	ref|NP_197975.3|
VSMuph2.0_chr04.g0102.1	-0.496173794	0.005737833	SNF2 domain protein [Arabidopsis thaliana]	ref|NP_196739.2|
VSMuph2.0_chr04.g0103.i1	-0.812260237	0.001323655	N-MYC downregulated-like 1 [Arabidopsis thaliana]	ref|NP_001330516.1|
VSMuph2.0_chr04.g0132.1	1.556652558	0.001853736	calmodulin-binding family protein [Arabidopsis thaliana]	ref|NP_974673.2|
VSMuph2.0_chr04.g0150.i1	1.65329816	1.3629E-06	zinc transporter [Arabidopsis thaliana]	ref|NP_001320672.1|
VSMuph2.0_chr04.g0170.1	0.224908703	0.000550715	aminopeptidase M1 [Arabidopsis thaliana]	ref|NP_195035.2|
VSMuph2.0_chr04.g0177.1	1.51338336	0.03338679	17.6 kDa class II heat shock protein [Arabidopsis thaliana]	ref|NP_196763.1|
VSMuph2.0_chr04.g0178.1	5.17190493	0.025051934	17.6 kDa class II heat shock protein [Arabidopsis thaliana]	ref|NP_196763.1|
VSMuph2.0_chr04.g0179.1	4.182928667	0.00236384	17.6 kDa class II heat shock protein [Arabidopsis thaliana]	ref|NP_196763.1|
VSMuph2.0_chr04.g0180.1	4.146721229	0.009520621	17.6 kDa class II heat shock protein [Arabidopsis thaliana]	ref|NP_196763.1|
VSMuph2.0_chr04.g0206.i1	0.216243408	0.032090554	Nitrilase/cyanide hydratase and apolipoprotein N-acyltransferase family protein [Arabidopsis thaliana]	ref|NP_196765.2|
VSMuph2.0_chr04.g0207.1	1.383115414	0.001093727	DNA mismatch repair Msh6-like protein [Arabidopsis thaliana]	ref|NP_175822.1|
VSMuph2.0_chr04.g0236.1	1.463027082	0.029251135	NA	-
VSMuph2.0_chr04.g0249.1	0.371161931	0.023059447	copper transporter 5 [Arabidopsis thaliana]	ref|NP_197565.1|
VSMuph2.0_chr04.g0310.1	-0.422742419	0.049157528	selenium binding protein [Arabidopsis thaliana]	ref|NP_194864.2|
VSMuph2.0_chr04.g0335.i1	-0.387510405	0.01756283	retinoblastoma-related 1 [Arabidopsis thaliana]	ref|NP_001189868.1|
VSMuph2.0_chr04.g0475.1	0.441082641	1.2152E-09	aspartate aminotransferase 3 [Arabidopsis thaliana]	ref|NP_196713.1|
VSMuph2.0_chr04.g0565.i1	-0.435535121	0.000963257	DUF581 family protein, putative (DUF581) [Arabidopsis thaliana]	ref|NP_180140.1|
VSMuph2.0_chr04.g0593.1	0.764340205	0.03556709	transducin family protein / WD-40 repeat family protein [Arabidopsis thaliana]	ref|NP_199910.2|
VSMuph2.0_chr04.g0666.1	-0.626722301	0.005553912	K+ transporter 1 [Arabidopsis thaliana]	ref|NP_180233.1|
VSMuph2.0_chr04.g0688.1	0.79136125	0.000234387	Rubredoxin-like superfamily protein [Arabidopsis thaliana]	ref|NP_001078161.1|
VSMuph2.0_chr04.g0716.i1	0.413572567	0.043621633	Mitochondrial substrate carrier family protein [Arabidopsis thaliana]	ref|NP_194966.1|
VSMuph2.0_chr04.g0717.1	0.51777792	0.028318781	NA	-
VSMuph2.0_chr04.g0736.i1	0.78349148	0.000239195	SPX domain-containing protein 2 (SPX2) [Arabidopsis thaliana]	ref|NP_180234.1|
VSMuph2.0_chr04.g0768.i1	-0.692356147	0.044135084	uncharacterized protein AT3G24150 [Arabidopsis thaliana]	ref|NP_189057.1|
VSMuph2.0_chr04.g0850.1	0.359050419	0.026340196	aspartate aminotransferase 5 [Arabidopsis thaliana]	ref|NP_849483.1|
VSMuph2.0_chr04.g0899.i1	0.90419001	6.3346E-05	Octicosapeptide/Phox/Bem1p (PB1) domain-containing protein / tetratricopeptide repeat (TPR)-containing protein [Arabidopsis thaliana]	ref|NP_001329553.1|
VSMuph2.0_chr04.g0901.i1	0.455797422	2.09441E-05	TOPLESS-related 1 [Arabidopsis thaliana]	ref|NP_178164.3|
VSMuph2.0_chr04.g0955.1	1.211568038	0.010979771	mitogen-activated protein kinase kinase kinase 20 [Arabidopsis thaliana]	ref|NP_190600.1|
VSMuph2.0_chr04.g1001.1	-0.353982833	0.005641542	enhancer of rudimentary protein [Arabidopsis thaliana]	ref|NP_568240.1|
VSMuph2.0_chr04.g1076.i1	-0.413469563	0.000805676	HOPW1-1-interacting 2 [Arabidopsis thaliana]	ref|NP_001328539.1|
VSMuph2.0_chr04.g1152.1	-0.959001174	0.04831892	NA	-
VSMuph2.0_chr04.g1153.1	-1.003196708	0.000221174	electron transporter, putative (DUF179) [Arabidopsis thaliana]	ref|NP_174638.2|
VSMuph2.0_chr04.g1550.1	0.244725408	0.04657935	cytosolic NADP+-dependent isocitrate dehydrogenase [Arabidopsis thaliana]	ref|NP_176768.1|
VSMuph2.0_chr04.g2335.1	0.974575194	0.035807981	hikeshi-like protein [Arabidopsis thaliana]	ref|NP_176782.1|
VSMuph2.0_chr04.g2475.1	0.331916489	0.028973986	Transketolase family protein [Arabidopsis thaliana]	ref|NP_181006.1|
VSMuph2.0_chr04.g2643.1	-1.072083155	0.014642299	SKP1 interacting partner 3 [Arabidopsis thaliana]	ref|NP_565282.3|
VSMuph2.0_chr04.g2644.1	-0.948610554	0.02371383	phloem protein 2-B1 [Arabidopsis thaliana]	ref|NP_178331.2|
VSMuph2.0_chr04.g2915.i1	0.375285986	0.000756686	transmembrane protein, putative (Protein of unknown function, DUF538) [Arabidopsis thaliana]	ref|NP_001326338.1|
VSMuph2.0_chr04.g2940.1	0.543288301	0.023059447	dicer-like 2 [Arabidopsis thaliana]	ref|NP_566199.4|
VSMuph2.0_chr04.g2969.1	0.905728798	0.007621097	calcium uniporter (DUF607) [Arabidopsis thaliana]	ref|NP_179959.1|
VSMuph2.0_chr04.g2973.1	0.904501051	0.018580649	transmembrane protein, putative (DUF677) [Arabidopsis thaliana]	ref|NP_195158.1|
VSMuph2.0_chr04.g3016.1	0.615858423	0.004998455	Quinone reductase family protein [Arabidopsis thaliana]	ref|NP_195393.1|
VSMuph2.0_chr04.g3017.1	-3.022921213	0.000429917	homeobox protein 40 [Arabidopsis thaliana]	ref|NP_001329011.1|
VSMuph2.0_chr04.g3068.1	-1.924612507	1.0718E-11	Sulfite exporter TauE/SafE family protein [Arabidopsis thaliana]	ref|NP_850068.1|
VSMuph2.0_chr04.g3076.1	0.26975657	0.010979771	succinate dehydrogenase 1-1 [Arabidopsis thaliana]	ref|NP_201477.1|
VSMuph2.0_chr04.g3096.1	1.959756262	0.010172198	Protein kinase superfamily protein [Arabidopsis thaliana]	ref|NP_001321121.1|
VSMuph2.0_chr04.g3105.i1	0.45972276	4.75825E-08	Vacuolar sorting protein 39 [Arabidopsis thaliana]	ref|NP_001328378.1|
VSMuph2.0_chr04.g3128.1	0.901388452	0.032490882	RAD-like 1 [Arabidopsis thaliana]	ref|NP_195636.2|
VSMuph2.0_chr04.g3130.i1	1.800526737	0.000269909	ARM repeat superfamily protein [Arabidopsis thaliana]	ref|NP_195373.6|
VSMuph2.0_chr04.g3131.1	1.737156975	3.06962E-06	basic helix-loop-helix (bHLH) DNA-binding superfamily protein [Arabidopsis thaliana]	ref|NP_849976.1|
VSMuph2.0_chr04.g3135.1	0.714843845	0.045188977	laccase 11 [Arabidopsis thaliana]	ref|NP_195946.2|
VSMuph2.0_chr04.g3136.i1	0.830683695	1.70217E-06	Galactose mutarotase-like superfamily protein [Arabidopsis thaliana]	ref|NP_201454.1|
VSMuph2.0_chr04.g3159.1	-2.489591385	0.000636483	S-adenosyl-L-methionine-dependent methyltransferases superfamily protein [Arabidopsis thaliana]	ref|NP_195365.1|
VSMuph2.0_chr04.g3166.1	-1.331077144	0.002084888	S-adenosyl-L-methionine-dependent methyltransferases superfamily protein [Arabidopsis thaliana]	ref|NP_196057.1|
VSMuph2.0_chr04.g3187.i1	1.232971336	0.000555098	S-adenosyl-L-methionine-dependent methyltransferases superfamily protein [Arabidopsis thaliana]	ref|NP_187755.2|
VSMuph2.0_chr04.g3203.1	0.388789849	0.000151977	TIM-barrel signal transduction protein [Arabidopsis thaliana]	ref|NP_001032163.1|
VSMuph2.0_chr04.g3211.1	1.579251878	0.00662978	HOPZ-ACTIVATED RESISTANCE 1 [Arabidopsis thaliana]	ref|NP_850677.1|
VSMuph2.0_chr04.g3258.1	0.857128082	1.21611E-18	Cytochrome P450 superfamily protein [Arabidopsis thaliana]	ref|NP_568002.1|
VSMuph2.0_chr04.g3302.1	0.84996275	0.017224133	Leucine-rich repeat (LRR) family protein [Arabidopsis thaliana]	ref|NP_197731.1|
VSMuph2.0_chr04.g3323.1	-2.143725968	0.004017562	Lactoylglutathione lyase / glyoxalase I family protein [Arabidopsis thaliana]	ref|NP_563973.1|
VSMuph2.0_chr04.g3330.1	-0.641512296	0.007540743	histone H1-3 [Arabidopsis thaliana]	ref|NP_179396.1|
VSMuph2.0_chr04.g3378.1	0.61901638	0.010807286	armadillo repeat only 2 [Arabidopsis thaliana]	ref|NP_201421.1|
VSMuph2.0_chr04.g3423.i1	-0.563178544	0.011052177	Myb/SANT-like DNA-binding domain protein [Arabidopsis thaliana]	ref|NP_567224.1|
VSMuph2.0_chr04.g3438.1	-0.769434885	0.016995757	F-box family protein [Arabidopsis thaliana]	ref|NP_001328656.1|
VSMuph2.0_chr04.g3450.1	0.91689335	0.011546231	Peroxidase superfamily protein [Arabidopsis thaliana]	ref|NP_199033.1|
VSMuph2.0_chr04.g3463.i1	0.291250118	0.026525941	aconitase 1 [Arabidopsis thaliana]	ref|NP_195308.1|
VSMuph2.0_chr04.g3465.1	0.497618429	0.031991772	Big1 [Arabidopsis thaliana]	ref|NP_565423.1|
VSMuph2.0_chr04.g3563.1	-0.535028906	0.018951632	Calcium-dependent phosphotriesterase superfamily protein [Arabidopsis thaliana]	ref|NP_566951.1|
VSMuph2.0_chr04.g3576.1	0.957862694	6.05156E-09	Pyridoxal phosphate (PLP)-dependent transferases superfamily protein [Arabidopsis thaliana]	ref|NP_179354.1|
VSMuph2.0_chr04.g3581.i1	0.177871228	0.029244354	ubiquitin family protein [Arabidopsis thaliana]	ref|NP_179311.1|
VSMuph2.0_chr04.g3624.1	2.149383842	0.047419604	FAD/NAD(P)-binding oxidoreductase family protein [Arabidopsis thaliana]	ref|NP_196151.1|
VSMuph2.0_chr04.g3630.1	0.505069323	0.027430479	cysteine synthase C1 [Arabidopsis thaliana]	ref|NP_191703.1|
VSMuph2.0_chr04.g3691.1	0.456454716	0.016787751	Plastid-lipid associated protein PAP / fibrillin family protein [Arabidopsis thaliana]	ref|NP_001031862.1|
VSMuph2.0_chr04.g3695.1	0.272013429	0.004718859	actin 7 [Arabidopsis thaliana]	ref|NP_196543.1|
VSMuph2.0_chr04.g3728.i1	0.350528423	0.038597945	UDP-glucose pyrophosphorylase 2 [Arabidopsis thaliana]	ref|NP_197233.1|
VSMuph2.0_chr04.g3802.1	-0.523502781	0.021679309	Transducin/WD40 repeat-like superfamily protein [Arabidopsis thaliana]	ref|NP_974991.1|
VSMuph2.0_chr04.g3808.1	2.738312654	1.23342E-17	alcohol dehydrogenase 1 [Arabidopsis thaliana]	ref|NP_177837.1|
VSMuph2.0_chr04.g3809.1	3.717414586	1.38915E-19	alcohol dehydrogenase 1 [Arabidopsis thaliana]	ref|NP_177837.1|
VSMuph2.0_chr04.g3810.1	2.8124005	4.01915E-13	alcohol dehydrogenase 1 [Arabidopsis thaliana]	ref|NP_177837.1|
VSMuph2.0_chr04.g3811.1	3.180973173	6.28548E-16	alcohol dehydrogenase 1 [Arabidopsis thaliana]	ref|NP_177837.1|
VSMuph2.0_chr04.g3856.1	0.600627604	0.047349447	SEUSS transcriptional co-regulator [Arabidopsis thaliana]	ref|NP_175051.1|
VSMuph2.0_chr04.g3884.1	0.817110849	0.039956401	polyadenylate-binding protein 1-B-binding protein [Arabidopsis thaliana]	ref|NP_564374.1|
VSMuph2.0_chr05.g0036.1	-15.05549695	0.009220127	MLP-like protein 423 [Arabidopsis thaliana]	ref|NP_173813.1|
VSMuph2.0_chr05.g0087.1	0.259491765	0.014216518	dihydrolipoamide dehydrogenase [Arabidopsis thaliana]	ref|NP_567487.5|
VSMuph2.0_chr05.g0098.1	-6.591312343	0.017136224	Glycosyl hydrolase superfamily protein [Arabidopsis thaliana]	ref|NP_193361.4|
VSMuph2.0_chr05.g0130.i1	0.35819061	0.041422002	ATP citrate lyase subunit B 2 [Arabidopsis thaliana]	ref|NP_199757.1|
VSMuph2.0_chr05.g0157.i1	-0.623152465	0.000140466	uncharacterized protein AT4G01960 [Arabidopsis thaliana]	ref|NP_192105.1|
VSMuph2.0_chr05.g0235.i1	-0.339426198	0.029251135	ARM repeat superfamily protein [Arabidopsis thaliana]	ref|NP_188360.3|
VSMuph2.0_chr05.g0277.1	-2.311587179	0.00123222	aspartic proteinase A1 [Arabidopsis thaliana]	ref|NP_172655.1|
VSMuph2.0_chr05.g0361.1	-0.570125112	0.00227253	Mitochondrial transcription termination factor family protein [Arabidopsis thaliana]	ref|NP_568185.1|
VSMuph2.0_chr05.g0362.1	-0.744042056	0.006206573	Mitochondrial transcription termination factor family protein [Arabidopsis thaliana]	ref|NP_568185.1|
VSMuph2.0_chr05.g0389.i1	-0.412642067	0.039438424	F-box-like protein [Arabidopsis thaliana]	ref|NP_680698.4|
VSMuph2.0_chr05.g0435.i1	3.854755219	0.002481357	Major facilitator superfamily protein [Arabidopsis thaliana]	ref|NP_568367.1|
VSMuph2.0_chr05.g0486.i1	-0.345974648	0.015440413	BTB-POZ and MATH domain 2 [Arabidopsis thaliana]	ref|NP_566275.1|
VSMuph2.0_chr05.g0567.i1	0.285384112	0.000455929	long-chain acyl-CoA synthetase 7 [Arabidopsis thaliana]	ref|NP_198112.2|
VSMuph2.0_chr05.g0580.1	1.552442537	0.028297999	Haloacid dehalogenase-like hydrolase (HAD) superfamily protein [Arabidopsis thaliana]	ref|NP_565738.1|
VSMuph2.0_chr05.g0605.1	0.3932584	0.014884785	Survival protein SurE-like phosphatase/nucleotidase [Arabidopsis thaliana]	ref|NP_567449.1|
VSMuph2.0_chr05.g0616.1	0.724887647	0.045270304	Ribosomal L18p/L5e family protein [Arabidopsis thaliana]	ref|NP_188884.1|
VSMuph2.0_chr05.g0642.1	1.437478707	0.003585397	Acyl-CoA N-acyltransferases (NAT) superfamily protein [Arabidopsis thaliana]	ref|NP_180763.1|
VSMuph2.0_chr05.g0679.1	3.089944111	0.007775196	sulfate transporter 3;1 [Arabidopsis thaliana]	ref|NP_190758.2|
VSMuph2.0_chr05.g0686.i1	1.096801116	0.03905524	RING/U-box superfamily protein [Arabidopsis thaliana]	ref|NP_187951.1|
VSMuph2.0_chr05.g0707.1	0.305389153	0.021302404	aluminum induced protein with YGL and LRDR motifs [Arabidopsis thaliana]	ref|NP_188925.1|
VSMuph2.0_chr05.g0731.1	1.531903131	0.041865598	ATPase E1-E2 type family protein / haloacid dehalogenase-like hydrolase family protein [Arabidopsis thaliana]	ref|NP_188931.1|
VSMuph2.0_chr05.g0743.1	2.343831611	0.01288929	ATPase E1-E2 type family protein / haloacid dehalogenase-like hydrolase family protein [Arabidopsis thaliana]	ref|NP_188931.1|
VSMuph2.0_chr05.g0752.1	1.770659717	0.022879956	ATPase E1-E2 type family protein / haloacid dehalogenase-like hydrolase family protein [Arabidopsis thaliana]	ref|NP_188931.1|
VSMuph2.0_chr05.g0757.1	1.171680036	0.019578757	ATPase E1-E2 type family protein / haloacid dehalogenase-like hydrolase family protein [Arabidopsis thaliana]	ref|NP_188931.1|
VSMuph2.0_chr05.g0780.i1	1.231355653	0.002130215	hypothetical protein (DUF506) [Arabidopsis thaliana]	ref|NP_188937.1|
VSMuph2.0_chr05.g0807.i1	1.062084839	0.013434964	indole-3-acetic acid inducible 14 [Arabidopsis thaliana]	ref|NP_001329484.1|
VSMuph2.0_chr05.g0808.i1	1.340683217	0.001326573	indole-3-acetic acid 7 [Arabidopsis thaliana]	ref|NP_188945.1|
VSMuph2.0_chr05.g0816.i1	1.496940435	0.00157275	DREB2A-interacting protein 2 [Arabidopsis thaliana]	ref|NP_565702.1|
VSMuph2.0_chr05.g0830.i1	1.061595098	0.000223315	P-loop containing nucleoside triphosphate hydrolases superfamily protein [Arabidopsis thaliana]	ref|NP_172160.4|
VSMuph2.0_chr05.g0840.1	0.721740917	0.011523851	NB-ARC domain-containing disease resistance protein [Arabidopsis thaliana]	ref|NP_187360.1|
VSMuph2.0_chr05.g0896.1	2.53271387	0.002573732	Protein kinase superfamily protein [Arabidopsis thaliana]	ref|NP_193184.1|
VSMuph2.0_chr05.g0903.1	1.234486813	0.012081025	AT-hook motif nuclear-localized protein 20 [Arabidopsis thaliana]	ref|NP_567432.1|
VSMuph2.0_chr05.g0932.1	3.251352743	0.026766673	2-oxoglutarate (2OG) and Fe(II)-dependent oxygenase superfamily protein [Arabidopsis thaliana]	ref|NP_172147.2|
VSMuph2.0_chr05.g0993.1	-4.093893448	0.000835557	NA	-
VSMuph2.0_chr05.g0998.1	-0.712431081	0.006874425	NA	-
VSMuph2.0_chr05.g1057.1	-1.385512281	0.00563274	NA	-
VSMuph2.0_chr05.g1066.1	-1.985884601	0.04967347	NA	-
VSMuph2.0_chr05.g1076.1	-6.276650084	0.000299995	NA	-
VSMuph2.0_chr05.g1080.1	-4.595714613	0.039889026	NA	-
VSMuph2.0_chr05.g1084.1	-6.220541469	0.009654803	NA	-
VSMuph2.0_chr05.g1255.1	-0.672513976	0.003003225	Tetratricopeptide repeat (TPR)-like superfamily protein [Arabidopsis thaliana]	ref|NP_563709.1|
VSMuph2.0_chr05.g1741.i1	0.287485307	4.76926E-05	glutathione-disulfide reductase [Arabidopsis thaliana]	ref|NP_189059.1|
VSMuph2.0_chr05.g1757.i1	-1.024159364	4.91671E-06	DNA primase, large subunit family [Arabidopsis thaliana]	ref|NP_001185340.1|
VSMuph2.0_chr05.g2091.1	0.197669408	0.004613693	putative type 1 membrane protein [Arabidopsis thaliana]	ref|NP_189058.1|
VSMuph2.0_chr05.g2205.1	-0.861705604	0.007932649	Carbohydrate-binding X8 domain superfamily protein [Arabidopsis thaliana]	ref|NP_193096.5|
VSMuph2.0_chr05.g2269.1	0.400292973	0.008230427	ralf-like 31 [Arabidopsis thaliana]	ref|NP_567413.1|
VSMuph2.0_chr05.g2624.1	-0.543111299	0.008894003	melanoma-associated antigen G1-like protein [Arabidopsis thaliana]	ref|NP_849747.2|
VSMuph2.0_chr05.g2695.1	-0.684191655	1.57577E-07	Ankyrin repeat family protein [Arabidopsis thaliana]	ref|NP_001328395.1|
VSMuph2.0_chr05.g2738.1	-0.880538154	0.039889026	ankyrin repeat family protein [Arabidopsis thaliana]	ref|NP_171863.1|
VSMuph2.0_chr05.g2851.1	2.050831053	0.003080055	indole-3-acetate beta-D-glucosyltransferase [Arabidopsis thaliana]	ref|NP_567471.1|
VSMuph2.0_chr05.g2902.1	0.83016382	0.000334609	indole-3-acetate beta-D-glucosyltransferase [Arabidopsis thaliana]	ref|NP_567471.1|
VSMuph2.0_chr05.g3035.1	0.35776964	0.045718433	chloroplastidic phosphoglucan, water dikinase (ATGWD3) [Arabidopsis thaliana]	ref|NP_001119280.1|
VSMuph2.0_chr05.g3078.1	1.301377836	0.030176673	aromatic and neutral transporter 1 [Arabidopsis thaliana]	ref|NP_187796.1|
VSMuph2.0_chr05.g3109.1	0.786345678	0.00022253	Bifunctional inhibitor/lipid-transfer protein/seed storage 2S albumin superfamily protein [Arabidopsis thaliana]	ref|NP_568699.1|
VSMuph2.0_chr05.g3247.1	-0.479071483	0.044928039	spliceosome protein-like protein [Arabidopsis thaliana]	ref|NP_564657.1|
VSMuph2.0_chr05.g3260.1	0.419709139	0.000180566	2-isopropylmalate synthase 1 [Arabidopsis thaliana]	ref|NP_001322762.1|
VSMuph2.0_chr05.g3271.1	0.372779229	0.00012894	2-isopropylmalate synthase 1 [Arabidopsis thaliana]	ref|NP_001322762.1|
VSMuph2.0_chr05.g3276.1	0.413199484	0.016168392	2-isopropylmalate synthase 1 [Arabidopsis thaliana]	ref|NP_001322762.1|
VSMuph2.0_chr05.g3420.i1	-1.44496916	6.39065E-05	Ankyrin repeat family protein [Arabidopsis thaliana]	ref|NP_001328102.1|
VSMuph2.0_chr05.g3440.i1	-1.389431013	4.76926E-05	Ankyrin repeat family protein [Arabidopsis thaliana]	ref|NP_001328101.1|
VSMuph2.0_chr05.g3476.i1	1.854102342	7.33147E-06	S-adenosyl-L-methionine-dependent methyltransferases superfamily protein [Arabidopsis thaliana]	ref|NP_565997.1|
VSMuph2.0_chr05.g3544.1	-0.716663685	0.00055987	NA	-
VSMuph2.0_chr05.g3553.1	-0.769301209	0.000943126	NA	-
VSMuph2.0_chr05.g3594.1	-0.904180469	0.012817756	transmembrane protein, putative (DUF594) [Arabidopsis thaliana]	ref|NP_199367.1|
VSMuph2.0_chr05.g3595.1	-1.109706226	0.011477283	transmembrane protein, putative (DUF594) [Arabidopsis thaliana]	ref|NP_199366.1|
VSMuph2.0_chr05.g3683.1	0.442517561	0.00969228	calreticulin 3 [Arabidopsis thaliana]	ref|NP_563816.1|
VSMuph2.0_chr05.g3685.i1	0.284920031	0.035497944	trigalactosyldiacylglycerol2 [Arabidopsis thaliana]	ref|NP_566659.1|
VSMuph2.0_chr05.g3897.i1	0.677500428	2.51411E-10	Zinc-binding dehydrogenase family protein [Arabidopsis thaliana]	ref|NP_197201.1|
VSMuph2.0_chr05.g3901.i1	-0.934510583	0.040506844	Zinc-binding dehydrogenase family protein [Arabidopsis thaliana]	ref|NP_186958.1|
VSMuph2.0_chr06.g0005.1	0.684360672	0.003774336	P-loop containing nucleoside triphosphate hydrolases superfamily protein [Arabidopsis thaliana]	ref|NP_564696.2|
VSMuph2.0_chr06.g0015.1	2.195000916	0.001487361	Pyruvate kinase family protein [Arabidopsis thaliana]	ref|NP_200446.1|
VSMuph2.0_chr06.g0019.1	0.699995126	0.002126971	Ribosomal protein L34e superfamily protein [Arabidopsis thaliana]	ref|NP_566133.1|
VSMuph2.0_chr06.g0028.i1	0.5519115	0.037748373	pumilio 12 [Arabidopsis thaliana]	ref|NP_200462.2|
VSMuph2.0_chr06.g0079.1	0.822882717	2.30027E-07	ACD1-like protein [Arabidopsis thaliana]	ref|NP_567725.1|
VSMuph2.0_chr06.g0090.1	2.760849032	0.015544978	calmodulin-binding family protein [Arabidopsis thaliana]	ref|NP_187969.1|
VSMuph2.0_chr06.g0129.1	2.269630995	3.95792E-13	Bifunctional inhibitor/lipid-transfer protein/seed storage 2S albumin superfamily protein [Arabidopsis thaliana]	ref|NP_181959.1|
VSMuph2.0_chr06.g0131.1	-0.377189327	0.019134834	RNA-binding KH domain-containing protein [Arabidopsis thaliana]	ref|NP_189783.2|
VSMuph2.0_chr06.g0134.1	-1.27847391	0.002027244	proteinase inhibitor I4, serpin (DUF716) [Arabidopsis thaliana]	ref|NP_175919.1|
VSMuph2.0_chr06.g0169.1	-1.013043513	0.035969355	Peroxidase superfamily protein [Arabidopsis thaliana]	ref|NP_196291.1|
VSMuph2.0_chr06.g0207.1	0.332282402	0.009062937	alpha/beta-Hydrolases superfamily protein [Arabidopsis thaliana]	ref|NP_568379.2|
VSMuph2.0_chr06.g0214.1	-1.564533124	0.007338065	receptor-like protein kinase 1 [Arabidopsis thaliana]	ref|NP_001318851.1|
VSMuph2.0_chr06.g0221.1	0.53097424	0.01122967	receptor-like protein kinase 1 [Arabidopsis thaliana]	ref|NP_001318851.1|
VSMuph2.0_chr06.g0222.1	1.022534365	0.004945073	receptor-like protein kinase 1 [Arabidopsis thaliana]	ref|NP_001318851.1|
VSMuph2.0_chr06.g0251.1	-0.350886503	0.008963774	topoisomerase 6 subunit B [Arabidopsis thaliana]	ref|NP_188714.2|
VSMuph2.0_chr06.g0268.1	-0.939111399	0.00879098	Histone superfamily protein [Arabidopsis thaliana]	ref|NP_568228.1|
VSMuph2.0_chr06.g0269.1	-0.665627712	0.048560273	Transducin/WD40 repeat-like superfamily protein [Arabidopsis thaliana]	ref|NP_001330839.1|
VSMuph2.0_chr06.g0272.1	-0.948489382	0.011785915	Histone superfamily protein [Arabidopsis thaliana]	ref|NP_568228.1|
VSMuph2.0_chr06.g0276.1	0.568768645	0.009543337	Leucine-rich repeat (LRR) family protein [Arabidopsis thaliana]	ref|NP_188718.1|
VSMuph2.0_chr06.g0326.i1	0.332661867	0.009654803	xanthine dehydrogenase 1 [Arabidopsis thaliana]	ref|NP_195215.2|
VSMuph2.0_chr06.g0467.1	0.788569294	0.001318841	RING/U-box superfamily protein [Arabidopsis thaliana]	ref|NP_851231.1|
VSMuph2.0_chr06.g0469.1	-0.590353102	0.015196796	peptide upstream protein [Arabidopsis thaliana]	ref|NP_195939.1|
VSMuph2.0_chr06.g0498.1	0.389215635	0.049405484	isovaleryl-CoA-dehydrogenase [Arabidopsis thaliana]	ref|NP_190116.1|
VSMuph2.0_chr06.g0536.1	-1.327903409	0.044135084	ribose-5-phosphate isomerase 2 [Arabidopsis thaliana]	ref|NP_178238.1|
VSMuph2.0_chr06.g0562.1	-0.822555391	0.048098643	nitrate excretion transporter1 [Arabidopsis thaliana]	ref|NP_190151.1|
VSMuph2.0_chr06.g0563.i1	1.946713991	0.000115015	mitogen-activated protein kinase 3 [Arabidopsis thaliana]	ref|NP_190150.1|
VSMuph2.0_chr06.g0570.1	-0.602895243	0.020250046	uncharacterized protein AT2G28550 [Arabidopsis thaliana]	ref|NP_001189625.1|
VSMuph2.0_chr06.g0583.1	1.149428418	0.000917182	NA	-
VSMuph2.0_chr06.g0584.1	1.762429696	0.000983626	NA	-
VSMuph2.0_chr06.g0590.1	0.535564806	0.037501159	Protein kinase superfamily protein [Arabidopsis thaliana]	ref|NP_001184932.1|
VSMuph2.0_chr06.g0617.1	-0.583912208	0.019381551	Histone superfamily protein [Arabidopsis thaliana]	ref|NP_850939.1|
VSMuph2.0_chr06.g0673.1	-0.304413455	0.002036174	Histone superfamily protein [Arabidopsis thaliana]	ref|NP_200799.1|
VSMuph2.0_chr06.g0675.1	-0.52965409	0.008881653	Histone superfamily protein [Arabidopsis thaliana]	ref|NP_200799.1|
VSMuph2.0_chr06.g0683.1	-0.541817614	0.008963774	Histone superfamily protein [Arabidopsis thaliana]	ref|NP_172258.1|
VSMuph2.0_chr06.g0706.i1	0.368189601	0.01386242	UDP-XYL synthase 6 [Arabidopsis thaliana]	ref|NP_001325413.1|
VSMuph2.0_chr06.g0714.1	1.27803479	0.038265723	heat shock cognate protein 70-1 [Arabidopsis thaliana]	ref|NP_195870.1|
VSMuph2.0_chr06.g0741.1	-0.989585424	0.005171203	poltergeist like 4 [Arabidopsis thaliana]	ref|NP_180455.1|
VSMuph2.0_chr06.g0790.1	1.437798059	0.000373863	SCARECROW-like 14 [Arabidopsis thaliana]	ref|NP_172233.1|
VSMuph2.0_chr06.g0806.1	1.082275029	0.01288929	zinc finger (C3HC4-type RING finger) family protein [Arabidopsis thaliana]	ref|NP_190246.1|
VSMuph2.0_chr06.g1023.1	-7.706475599	0.005641132	cytochrome P450, family 86, subfamily A, polypeptide 1 [Arabidopsis thaliana]	ref|NP_200694.1|
VSMuph2.0_chr06.g1060.i1	0.240974045	0.01145765	non-specific phospholipase C1 [Arabidopsis thaliana]	ref|NP_172203.2|
VSMuph2.0_chr06.g1071.1	-1.78601343	2.48007E-08	cation exchanger 3 [Arabidopsis thaliana]	ref|NP_190754.2|
VSMuph2.0_chr06.g1090.1	0.88854278	0.001949659	CRINKLY4 related 3 [Arabidopsis thaliana]	ref|NP_191154.1|
VSMuph2.0_chr06.g1095.i1	0.534120234	0.014526342	Double Clp-N motif-containing P-loop nucleoside triphosphate hydrolases superfamily protein [Arabidopsis thaliana]	ref|NP_001077474.1|
VSMuph2.0_chr06.g1108.i1	-1.288870707	0.012090961	2-oxoglutarate (2OG) and Fe(II)-dependent oxygenase superfamily protein [Arabidopsis thaliana]	ref|NP_200674.1|
VSMuph2.0_chr06.g1113.1	-2.14843308	0.002404451	glutamine-dependent asparagine synthase 1 [Arabidopsis thaliana]	ref|NP_190318.1|
VSMuph2.0_chr06.g1116.i1	1.421905187	0.019466145	Protein phosphatase 2C family protein [Arabidopsis thaliana]	ref|NP_180563.1|
VSMuph2.0_chr06.g1121.1	0.945388771	0.046858266	Thiamine pyrophosphate dependent pyruvate decarboxylase family protein [Arabidopsis thaliana]	ref|NP_195752.1|
VSMuph2.0_chr06.g1171.i1	0.195536253	0.014317134	Thioredoxin superfamily protein [Arabidopsis thaliana]	ref|NP_563779.1|
VSMuph2.0_chr06.g1240.1	1.471520674	0.024028853	WRKY DNA-binding protein 33 [Arabidopsis thaliana]	ref|NP_181381.2|
VSMuph2.0_chr06.g1268.1	0.614228826	1.87979E-05	Major facilitator superfamily protein [Arabidopsis thaliana]	ref|NP_180589.1|
VSMuph2.0_chr06.g1719.1	1.108793937	0.048128945	aluminum activated malate transporter family protein [Arabidopsis thaliana]	ref|NP_187774.1|
VSMuph2.0_chr06.g2012.1	-0.696419407	0.001183892	embryo defective 1379 [Arabidopsis thaliana]	ref|NP_680177.2|
VSMuph2.0_chr06.g2330.1	-0.798224922	0.024026509	Cytochrome P450 superfamily protein [Arabidopsis thaliana]	ref|NP_196416.1|
VSMuph2.0_chr06.g2337.1	-0.628466661	0.046358762	Cytochrome P450 superfamily protein [Arabidopsis thaliana]	ref|NP_196416.1|
VSMuph2.0_chr06.g2340.1	-0.865891635	4.91671E-06	Cytochrome P450 superfamily protein [Arabidopsis thaliana]	ref|NP_196416.1|
VSMuph2.0_chr06.g2401.i1	0.467361523	0.002587428	Phospholipase A2 family protein [Arabidopsis thaliana]	ref|NP_567821.1|
VSMuph2.0_chr06.g2411.1	1.134820916	0.000544932	non-specific phospholipase C2 [Arabidopsis thaliana]	ref|NP_180255.1|
VSMuph2.0_chr06.g2436.i1	2.687341513	0.020679638	Lateral root primordium (LRP) protein-like protein [Arabidopsis thaliana]	ref|NP_001190295.1|
VSMuph2.0_chr06.g2486.1	0.469062968	0.046358762	NAD(P)-binding Rossmann-fold superfamily protein [Arabidopsis thaliana]	ref|NP_194881.2|
VSMuph2.0_chr06.g2501.1	-0.966711838	0.00042077	P-loop containing nucleoside triphosphate hydrolases superfamily protein [Arabidopsis thaliana]	ref|NP_180427.1|
VSMuph2.0_chr06.g2502.1	-0.958488979	0.004105062	NRAMP metal ion transporter family protein [Arabidopsis thaliana]	ref|NP_195948.1|
VSMuph2.0_chr06.g2578.i1	0.294598629	0.028489509	S-adenosyl-L-methionine-dependent methyltransferases superfamily protein [Arabidopsis thaliana]	ref|NP_973791.1|
VSMuph2.0_chr06.g2604.i1	1.108147896	0.040826726	enabled-like protein (DUF1635) [Arabidopsis thaliana]	ref|NP_197684.4|
VSMuph2.0_chr06.g2635.1	2.601053025	0.014784696	NA	-
VSMuph2.0_chr06.g2643.i1	0.638877633	0.000200863	serine carboxypeptidase-like 51 [Arabidopsis thaliana]	ref|NP_565663.1|
VSMuph2.0_chr06.g2707.i1	1.21032365	0.001949659	uncharacterized protein AT2G27830 [Arabidopsis thaliana]	ref|NP_565660.1|
VSMuph2.0_chr06.g2713.i1	-0.777088236	0.023457069	PHYTOSULFOKINE 3 PRECURSOR [Arabidopsis thaliana]	ref|NP_566871.1|
VSMuph2.0_chr06.g2765.i1	-0.416601455	0.002934911	uncharacterized protein AT4G04190 [Arabidopsis thaliana]	ref|NP_192328.2|
VSMuph2.0_chr06.g2793.i1	0.94182939	0.026745659	Subtilisin-like serine endopeptidase family protein [Arabidopsis thaliana]	ref|NP_565309.2|
VSMuph2.0_chr06.g2825.1	4.820406319	0.000269909	alpha/beta-Hydrolases superfamily protein [Arabidopsis thaliana]	ref|NP_001190008.1|
VSMuph2.0_chr06.g2843.i1	1.18838352	0.044344942	Calcium-binding EF-hand family protein [Arabidopsis thaliana]	ref|NP_180317.3|
VSMuph2.0_chr06.g2844.i1	-0.719842232	0.000273659	nuclear factor Y, subunit B11 [Arabidopsis thaliana]	ref|NP_180316.1|
VSMuph2.0_chr06.g2963.1	-0.600761289	0.004488708	E2F transcription factor 1 [Arabidopsis thaliana]	ref|NP_568413.1|
VSMuph2.0_chr07.g0047.1	-0.454486408	0.000450296	MuDR family transposase [Arabidopsis thaliana]	ref|NP_001323055.1|
VSMuph2.0_chr07.g0087.1	2.152146837	0.000154856	alpha/beta-Hydrolases superfamily protein [Arabidopsis thaliana]	ref|NP_849603.1|
VSMuph2.0_chr07.g0093.i1	2.172746603	5.15156E-05	AUX/IAA transcriptional regulator family protein [Arabidopsis thaliana]	ref|NP_199183.1|
VSMuph2.0_chr07.g0178.1	-0.621088741	0.017830162	auxin canalization protein (DUF828) [Arabidopsis thaliana]	ref|NP_188920.1|
VSMuph2.0_chr07.g0211.1	-0.826604337	0.000190034	17.6 kDa class II heat shock protein [Arabidopsis thaliana]	ref|NP_193219.1|
VSMuph2.0_chr07.g0219.1	0.777908179	0.038265723	hypothetical protein (DUF868) [Arabidopsis thaliana]	ref|NP_198167.1|
VSMuph2.0_chr07.g0282.1	0.543285154	0.043713773	debranching enzyme 1 [Arabidopsis thaliana]	ref|NP_973751.1|
VSMuph2.0_chr07.g0339.i1	-2.620201515	0.020175013	transducin family protein / WD-40 repeat family protein [Arabidopsis thaliana]	ref|NP_192211.2|
VSMuph2.0_chr07.g0350.1	0.972540174	0.022361568	gamma histone variant H2AX [Arabidopsis thaliana]	ref|NP_175868.1|
VSMuph2.0_chr07.g0377.1	1.079714322	0.0034889	NA	-
VSMuph2.0_chr07.g0379.i1	-0.725391854	0.034708889	sodium hydrogen exchanger 2 [Arabidopsis thaliana]	ref|NP_187154.1|
VSMuph2.0_chr07.g0444.1	6.775336048	0.003373865	high affinity K+ transporter 5 [Arabidopsis thaliana]	ref|NP_567404.1|
VSMuph2.0_chr07.g0453.1	-0.491718467	0.000586563	Transducin/WD40 repeat-like superfamily protein [Arabidopsis thaliana]	ref|NP_567132.4|
VSMuph2.0_chr07.g0491.i1	-0.320225383	0.035978851	Small nuclear ribonucleoprotein family protein [Arabidopsis thaliana]	ref|NP_198124.1|
VSMuph2.0_chr07.g0525.1	-0.340865827	0.044242098	Small nuclear ribonucleoprotein family protein [Arabidopsis thaliana]	ref|NP_973710.1|
VSMuph2.0_chr07.g0569.1	0.39250166	0.000151691	fumarase 1 [Arabidopsis thaliana]	ref|NP_182273.1|
VSMuph2.0_chr07.g0611.i1	0.871863455	0.00051386	myb domain protein 12 [Arabidopsis thaliana]	ref|NP_182268.1|
VSMuph2.0_chr07.g0644.i1	-0.895500949	0.020508871	Minichromosome maintenance (MCM2/3/5) family protein [Arabidopsis thaliana]	ref|NP_192115.1|
VSMuph2.0_chr07.g0652.1	0.316427156	0.045744216	TRICHOME BIREFRINGENCE-LIKE 6 [Arabidopsis thaliana]	ref|NP_191798.1|
VSMuph2.0_chr07.g0653.1	0.261105431	0.043621633	SET domain-containing protein [Arabidopsis thaliana]	ref|NP_567221.1|
VSMuph2.0_chr07.g0701.1	-0.314563052	0.004484508	agenet domain-containing protein [Arabidopsis thaliana]	ref|NP_172403.3|
VSMuph2.0_chr07.g0750.1	0.69476583	0.010085243	tolB protein-like protein [Arabidopsis thaliana]	ref|NP_001329613.1|
VSMuph2.0_chr07.g0765.1	0.371920666	0.000436483	S-adenosylmethionine synthetase 2 [Arabidopsis thaliana]	ref|NP_192094.1|
VSMuph2.0_chr07.g0775.1	-0.510738644	0.006559953	myosin heavy chain, cardiac protein [Arabidopsis thaliana]	ref|NP_974840.1|
VSMuph2.0_chr07.g0791.1	-1.140629027	0.041973996	Haloacid dehalogenase-like hydrolase (HAD) superfamily protein [Arabidopsis thaliana]	ref|NP_001319818.1|
VSMuph2.0_chr07.g0795.1	0.618348534	0.002292146	Pectinacetylesterase family protein [Arabidopsis thaliana]	ref|NP_182216.1|
VSMuph2.0_chr07.g0798.i1	-0.446918565	0.043621633	Cellulose synthase family protein [Arabidopsis thaliana]	ref|NP_196136.1|
VSMuph2.0_chr07.g0996.i1	0.262715464	0.025350287	basic helix loop helix (bHLH) DNA-binding superfamily protein [Arabidopsis thaliana]	ref|NP_001184921.1|
VSMuph2.0_chr07.g1023.1	2.622856978	0.006815136	phosphate transporter 1;7 [Arabidopsis thaliana]	ref|NP_191030.3|
VSMuph2.0_chr07.g1034.i1	0.568982415	1.83475E-16	Lactate/malate dehydrogenase family protein [Arabidopsis thaliana]	ref|NP_199147.1|
VSMuph2.0_chr07.g1122.1	-0.41513173	0.046858476	Mitochondrial transcription termination factor family protein [Arabidopsis thaliana]	ref|NP_568185.1|
VSMuph2.0_chr07.g1144.1	0.747824763	0.000983626	peptide transporter 3 [Arabidopsis thaliana]	ref|NP_199417.1|
VSMuph2.0_chr07.g1212.1	-0.798016509	0.006182697	Subtilase family protein [Arabidopsis thaliana]	ref|NP_563701.1|
VSMuph2.0_chr07.g1677.1	0.503024749	0.022019174	NA	-
VSMuph2.0_chr07.g1739.1	1.009097571	0.000782324	uncharacterized protein AT4G13150 [Arabidopsis thaliana]	ref|NP_193051.4|
VSMuph2.0_chr07.g1915.1	-0.316696595	0.009631961	RNA-binding (RRM/RBD/RNP motifs) family protein [Arabidopsis thaliana]	ref|NP_200621.1|
VSMuph2.0_chr07.g1920.1	5.31719343	0.004374376	S-locus lectin protein kinase family protein [Arabidopsis thaliana]	ref|NP_172600.1|
VSMuph2.0_chr07.g2214.i1	-1.045075276	0.001125576	minichromosome maintenance (MCM2/3/5) family protein [Arabidopsis thaliana]	ref|NP_680393.1|
VSMuph2.0_chr07.g2333.i1	-1.277081401	0.001769018	Vacuolar iron transporter (VIT) family protein [Arabidopsis thaliana]	ref|NP_567789.2|
VSMuph2.0_chr07.g2425.1	-0.525574615	0.027388829	phosphoserine aminotransferase, putative (DUF760) [Arabidopsis thaliana]	ref|NP_566302.1|
VSMuph2.0_chr07.g2536.1	1.012262088	1.19517E-11	stomagen [Arabidopsis thaliana]	ref|NP_193033.1|
VSMuph2.0_chr07.g2814.1	0.388307171	0.016684735	peroxin 13 [Arabidopsis thaliana]	ref|NP_187412.1|
VSMuph2.0_chr07.g2931.1	-0.302375595	0.000742817	small nuclear ribonucleoprotein F [Arabidopsis thaliana]	ref|NP_194751.1|
VSMuph2.0_chr07.g3022.1	0.678348789	0.000761843	disease resistance family protein / LRR family protein [Arabidopsis thaliana]	ref|NP_181039.1|
VSMuph2.0_chr07.g3038.i1	1.494604768	0.025712462	SKU5 similar 17 [Arabidopsis thaliana]	ref|NP_569041.1|
VSMuph2.0_chr07.g3039.1	1.465894078	0.047382224	Reticulan like protein B13 [Arabidopsis thaliana]	ref|NP_565555.1|
VSMuph2.0_chr07.g3043.1	0.929666447	0.033851387	Disease resistance protein (CC-NBS-LRR class) family [Arabidopsis thaliana]	ref|NP_201491.1|
VSMuph2.0_chr07.g3044.1	1.891751354	0.001107447	Disease resistance protein (CC-NBS-LRR class) family [Arabidopsis thaliana]	ref|NP_201491.1|
VSMuph2.0_chr07.g3076.1	0.367075861	0.039981483	Transducin/WD40 repeat-like superfamily protein [Arabidopsis thaliana]	ref|NP_001326234.1|
VSMuph2.0_chr07.g3134.1	0.373823022	0.015063302	Major facilitator superfamily protein [Arabidopsis thaliana]	ref|NP_196581.1|
VSMuph2.0_chr07.g3274.1	-0.419656451	0.027430479	homeobox protein 6 [Arabidopsis thaliana]	ref|NP_565536.1|
VSMuph2.0_chr07.g3311.1	-0.397576121	0.009104939	Cyclin D2;1 [Arabidopsis thaliana]	ref|NP_179835.1|
VSMuph2.0_chr07.g3314.1	0.275514792	0.038165775	nitrogen fixation S (NIFS)-like 1 [Arabidopsis thaliana]	ref|NP_201373.1|
VSMuph2.0_chr07.g3351.1	-0.719946084	0.047561771	UDP-Glycosyltransferase superfamily protein [Arabidopsis thaliana]	ref|NP_565540.4|
VSMuph2.0_chr07.g3363.i1	0.834590177	0.033967225	NRAMP metal ion transporter 6 [Arabidopsis thaliana]	ref|NP_173048.3|
VSMuph2.0_chr07.g3419.1	0.878326991	0.005931051	ABC-2 type transporter family protein [Arabidopsis thaliana]	ref|NP_191070.1|
VSMuph2.0_chr07.g3424.i1	0.691817142	0.035228391	NA	-
VSMuph2.0_chr07.g3446.i1	0.257309724	0.011522086	UDP-Glycosyltransferase superfamily protein [Arabidopsis thaliana]	ref|NP_001329966.1|
VSMuph2.0_chr07.g3463.1	0.280701145	0.005911632	peroxisomal NAD-malate dehydrogenase 1 [Arabidopsis thaliana]	ref|NP_179863.1|
VSMuph2.0_chr07.g3467.1	0.555762441	0.03905524	tubulin alpha-2 chain [Arabidopsis thaliana]	ref|NP_175423.1|
VSMuph2.0_chr07.g3476.1	0.934201604	0.009104939	xyloglucan endotransglucosylase/hydrolase 7 [Arabidopsis thaliana]	ref|NP_195494.1|
VSMuph2.0_chr07.g3479.1	-0.701813113	5.12745E-06	Homeobox-leucine zipper protein family [Arabidopsis thaliana]	ref|NP_195493.1|
VSMuph2.0_chr07.g3540.1	-1.359400434	0.020195696	GRAS family transcription factor [Arabidopsis thaliana]	ref|NP_195480.1|
VSMuph2.0_chr07.g3541.1	-0.81549736	0.006901257	GRAS family transcription factor [Arabidopsis thaliana]	ref|NP_195480.1|
VSMuph2.0_chr07.g3545.i1	0.832273331	0.011476402	APS kinase [Arabidopsis thaliana]	ref|NP_179082.1|
VSMuph2.0_chr07.g3570.1	2.082517782	0.028901844	NA	-
VSMuph2.0_chr07.g3588.1	-4.787627918	0.01029901	Late embryogenesis abundant protein, group 6 [Arabidopsis thaliana]	ref|NP_179892.1|
VSMuph2.0_chr07.g3601.i1	1.920867527	0.043139037	FRIGIDA-like protein [Arabidopsis thaliana]	ref|NP_850923.1|
VSMuph2.0_chr07.g3647.1	2.011972451	0.018809372	maternal effect embryo arrest 59 [Arabidopsis thaliana]	ref|NP_195447.1|
VSMuph2.0_chr07.g3657.1	-0.833609059	0.039298976	Protein kinase superfamily protein [Arabidopsis thaliana]	ref|NP_179901.1|
VSMuph2.0_chr07.g3692.i1	0.435620531	0.030554403	Nucleotide-diphospho-sugar transferases superfamily protein [Arabidopsis thaliana]	ref|NP_201524.1|
VSMuph2.0_chr07.g3752.1	0.271848593	1.98507E-06	nicotinate phosphoribosyltransferase 2 [Arabidopsis thaliana]	ref|NP_179923.2|
VSMuph2.0_chr07.g3777.i1	1.18137879	0.000263989	heat shock factor 4 [Arabidopsis thaliana]	ref|NP_195416.1|
VSMuph2.0_chr07.g3793.1	2.102575099	0.026628956	redox responsive transcription factor 1 [Arabidopsis thaliana]	ref|NP_195167.1|
VSMuph2.0_chr07.g3837.1	1.414165792	0.047419604	DNA-directed RNA polymerase II subunit RPB1-like protein [Arabidopsis thaliana]	ref|NP_001119514.1|
VSMuph2.0_chr07.g3849.1	-0.930541745	0.022082843	Cupredoxin superfamily protein [Arabidopsis thaliana]	ref|NP_195693.1|
VSMuph2.0_chr07.g3932.i1	0.388470929	0.003489268	shikimate kinase 1 [Arabidopsis thaliana]	ref|NP_001077937.1|
VSMuph2.0_chr07.g4020.1	1.252340711	3.63901E-08	tonoplast monosaccharide transporter2 [Arabidopsis thaliana]	ref|NP_849565.1|
VSMuph2.0_chr07.g4043.i1	0.284489637	0.043713773	F-box family protein [Arabidopsis thaliana]	ref|NP_198761.2|
VSMuph2.0_chr07.g4077.1	2.192841523	0.001107447	NAC (No Apical Meristem) domain transcriptional regulator superfamily protein [Arabidopsis thaliana]	ref|NP_171677.1|
VSMuph2.0_chr07.g4160.1	1.166660465	0.034708889	ammonium transporter 2 [Arabidopsis thaliana]	ref|NP_181363.1|
VSMuph2.0_chr07.g4161.1	1.334057332	7.22E-06	ammonium transporter 2 [Arabidopsis thaliana]	ref|NP_973634.1|
VSMuph2.0_chr07.g4216.1	0.92598762	0.000697224	low-molecular-weight cysteine-rich 68 [Arabidopsis thaliana]	ref|NP_178321.1|
VSMuph2.0_chr07.g4218.1	-0.844337531	0.026136885	myb domain protein 4 [Arabidopsis thaliana]	ref|NP_195574.1|
VSMuph2.0_chr07.g4245.i1	-0.974513193	0.000221516	Peroxidase superfamily protein [Arabidopsis thaliana]	ref|NP_001320124.1|
VSMuph2.0_chr07.g4250.1	-0.475491139	0.001756637	nuclease [Arabidopsis thaliana]	ref|NP_199013.1|
VSMuph2.0_chr07.g4269.i1	0.369649347	0.044344942	chloride channel C [Arabidopsis thaliana]	ref|NP_199800.1|
VSMuph2.0_chr08.g0038.i1	0.433607882	0.035342586	Leucine-rich repeat protein kinase family protein [Arabidopsis thaliana]	ref|NP_178080.2|
VSMuph2.0_chr08.g0046.i1	0.281874079	0.024131319	Pyruvate kinase family protein [Arabidopsis thaliana]	ref|NP_196474.1|
VSMuph2.0_chr08.g0047.i1	0.569134712	0.011116733	Phosphoglycerate mutase, 2,3-bisphosphoglycerate-independent [Arabidopsis thaliana]	ref|NP_850542.1|
VSMuph2.0_chr08.g0055.1	0.680010195	0.013756275	Late embryogenesis abundant (LEA) hydroxyproline-rich glycoprotein family [Arabidopsis thaliana]	ref|NP_190988.1|
VSMuph2.0_chr08.g0059.1	1.440557123	0.021889484	calmodulin like 42 [Arabidopsis thaliana]	ref|NP_193810.1|
VSMuph2.0_chr08.g0096.i1	0.494177261	0.029799292	ZIP metal ion transporter family [Arabidopsis thaliana]	ref|NP_187477.1|
VSMuph2.0_chr08.g0097.1	0.227596376	0.009543337	alphavirus core family protein (DUF3411) [Arabidopsis thaliana]	ref|NP_187476.1|
VSMuph2.0_chr08.g0179.i1	0.405976423	0.038028766	NADH:cytochrome B5 reductase 1 [Arabidopsis thaliana]	ref|NP_197279.1|
VSMuph2.0_chr08.g0192.1	-1.417291771	0.002484829	uncharacterized protein AT1G74458 [Arabidopsis thaliana]	ref|NP_001077821.1|
VSMuph2.0_chr08.g0245.1	-1.378516022	0.002888432	calcium exchanger 7 [Arabidopsis thaliana]	ref|NP_197288.1|
VSMuph2.0_chr08.g0416.1	-0.540889045	0.01354751	NA	-
VSMuph2.0_chr08.g0430.1	-0.729867289	0.000291472	MuDR family transposase [Arabidopsis thaliana]	ref|NP_974088.1|
VSMuph2.0_chr08.g0535.1	-0.798443581	0.005792856	C2 calcium/lipid-binding plant phosphoribosyltransferase family protein [Arabidopsis thaliana]	ref|NP_197299.1|
VSMuph2.0_chr08.g0577.1	-0.804995225	0.043030326	C2 calcium/lipid-binding plant phosphoribosyltransferase family protein [Arabidopsis thaliana]	ref|NP_197299.1|
VSMuph2.0_chr08.g0616.1	0.507370856	0.000151483	FAD-linked oxidases family protein [Arabidopsis thaliana]	ref|NP_568170.1|
VSMuph2.0_chr08.g0617.1	1.003881748	0.032718187	alpha/beta-Hydrolases superfamily protein [Arabidopsis thaliana]	ref|NP_850782.1|
VSMuph2.0_chr08.g0632.1	-0.902586848	0.015833585	ABC-2 type transporter family protein [Arabidopsis thaliana]	ref|NP_850781.2|
VSMuph2.0_chr08.g0643.1	0.35306476	0.012784548	Sucrose-6F-phosphate phosphohydrolase family protein [Arabidopsis thaliana]	ref|NP_973609.1|
VSMuph2.0_chr08.g1123.1	0.981481781	0.007372911	Homeodomain-like superfamily protein [Arabidopsis thaliana]	ref|NP_181360.1|
VSMuph2.0_chr08.g1139.1	0.549682654	0.018368262	acyl-CoA oxidase 4 [Arabidopsis thaliana]	ref|NP_190752.1|
VSMuph2.0_chr08.g1145.1	0.773072509	0.000537422	acyl-CoA oxidase 4 [Arabidopsis thaliana]	ref|NP_190752.1|
VSMuph2.0_chr08.g1183.i1	1.067722607	2.22084E-06	Thiamine pyrophosphate dependent pyruvate decarboxylase family protein [Arabidopsis thaliana]	ref|NP_195752.1|
VSMuph2.0_chr08.g1199.1	0.744254012	0.033835893	alpha/beta-Hydrolases superfamily protein [Arabidopsis thaliana]	ref|NP_001030781.1|
VSMuph2.0_chr08.g1201.1	1.005578311	0.01155256	NA	-
VSMuph2.0_chr08.g1241.1	-0.641415767	0.026136106	NA	-
VSMuph2.0_chr08.g1320.1	1.064136025	0.004333691	PYR1-like 4 [Arabidopsis thaliana]	ref|NP_565887.1|
VSMuph2.0_chr08.g1347.i1	0.437046101	0.03650077	influenza virus NS1A-binding protein [Arabidopsis thaliana]	ref|NP_195786.4|
VSMuph2.0_chr08.g1361.1	2.818657107	0.028934473	WRKY DNA-binding protein 33 [Arabidopsis thaliana]	ref|NP_181381.2|
VSMuph2.0_chr08.g1441.1	-1.977873935	7.33644E-09	saposin B domain-containing protein [Arabidopsis thaliana]	ref|NP_195800.1|
VSMuph2.0_chr08.g1482.1	-0.934411229	0.000655465	Aminotransferase-like, plant mobile domain family protein [Arabidopsis thaliana]	ref|NP_565582.1|
VSMuph2.0_chr08.g1483.1	-0.94232703	0.032039178	RING/U-box superfamily protein [Arabidopsis thaliana]	ref|NP_187702.1|
VSMuph2.0_chr08.g1507.i1	0.565477317	0.021997506	Glycosyl hydrolase superfamily protein [Arabidopsis thaliana]	ref|NP_195813.1|
VSMuph2.0_chr08.g1529.1	-0.624602746	0.016556226	transcription factor IIIA [Arabidopsis thaliana]	ref|NP_974128.1|
VSMuph2.0_chr08.g1628.i1	0.686689365	0.044179829	Basic-leucine zipper (bZIP) transcription factor family protein [Arabidopsis thaliana]	ref|NP_565946.1|
VSMuph2.0_chr08.g1820.i1	0.3733131	4.41032E-08	DnaJ P58IPK-like protein [Arabidopsis thaliana]	ref|NP_195936.1|
VSMuph2.0_chr08.g1840.i1	1.105778844	0.000498734	uncharacterized protein AT5G03120 [Arabidopsis thaliana]	ref|NP_195932.1|
VSMuph2.0_chr08.g1942.i1	0.533984505	0.001065706	Glutathione S-transferase family protein [Arabidopsis thaliana]	ref|NP_195899.1|
VSMuph2.0_chr08.g1962.1	-0.481955614	0.000743762	Spo11/DNA topoisomerase VI, subunit A protein [Arabidopsis thaliana]	ref|NP_195902.1|
VSMuph2.0_chr08.g2015.1	-0.5773566	0.002311326	DNA binding with one finger 2.4 [Arabidopsis thaliana]	ref|NP_181295.1|
VSMuph2.0_chr08.g2114.1	2.734792699	3.61233E-14	Cysteine/Histidine-rich C1 domain family protein [Arabidopsis thaliana]	ref|NP_181318.1|
VSMuph2.0_chr08.g2122.1	0.244032309	0.010022484	Protein kinase superfamily protein [Arabidopsis thaliana]	ref|NP_850285.1|
VSMuph2.0_chr08.g2163.i1	-1.068761462	0.00616313	E3 ubiquitin-protein ligase RLIM-like protein [Arabidopsis thaliana]	ref|NP_195822.1|
VSMuph2.0_chr08.g2216.1	2.114926289	0.004918828	NA	-
VSMuph2.0_chr08.g2217.1	2.011144039	0.004220947	O-fucosyltransferase family protein [Arabidopsis thaliana]	ref|NP_181334.1|
VSMuph2.0_chr08.g2220.i1	-0.574538816	0.001853068	Neutral/alkaline non-lysosomal ceramidase [Arabidopsis thaliana]	ref|NP_172218.1|
VSMuph2.0_chr08.g2236.i1	0.718806825	0.038579853	phosphate transporter 4;2 [Arabidopsis thaliana]	ref|NP_181341.2|
VSMuph2.0_chr08.g2245.1	0.932273803	0.019883335	Laccase/Diphenol oxidase family protein [Arabidopsis thaliana]	ref|NP_565881.1|
VSMuph2.0_chr08.g2247.1	2.129344809	0.005253168	HXXXD-type acyl-transferase family protein [Arabidopsis thaliana]	ref|NP_195741.1|
VSMuph2.0_chr08.g2248.1	0.713548056	9.40019E-05	sulfoquinovosyldiacylglycerol 2 [Arabidopsis thaliana]	ref|NP_568085.2|
VSMuph2.0_chr08.g2305.1	0.473824828	0.049754645	NDR1/HIN1-like 1 [Arabidopsis thaliana]	ref|NP_566396.1|
VSMuph2.0_chr08.g2308.1	-0.754364724	0.004341949	Double Clp-N motif-containing P-loop nucleoside triphosphate hydrolases superfamily protein [Arabidopsis thaliana]	ref|NP_190817.1|
VSMuph2.0_chr08.g2315.1	-1.002269632	8.0741E-05	Eukaryotic aspartyl protease family protein [Arabidopsis thaliana]	ref|NP_566966.1|
VSMuph2.0_chr08.g2316.1	-0.926920908	4.92225E-05	Eukaryotic aspartyl protease family protein [Arabidopsis thaliana]	ref|NP_566966.1|
VSMuph2.0_chr08.g2342.1	2.064368477	0.040254876	NAD(P)-binding Rossmann-fold superfamily protein [Arabidopsis thaliana]	ref|NP_175644.1|
VSMuph2.0_chr08.g2417.1	0.423250881	0.000702035	Thioredoxin family protein [Arabidopsis thaliana]	ref|NP_568128.1|
VSMuph2.0_chr08.g2427.i1	-0.25127411	0.013434964	Syntaxin/t-SNARE family protein [Arabidopsis thaliana]	ref|NP_567842.1|
VSMuph2.0_chr08.g2488.i1	0.265537376	0.004445593	starch branching enzyme 2.2 [Arabidopsis thaliana]	ref|NP_195985.3|
VSMuph2.0_chr08.g2495.1	-0.901067309	0.026845854	growth-regulating factor 4 [Arabidopsis thaliana]	ref|NP_190859.2|
VSMuph2.0_chr08.g2520.i1	0.447887216	0.000110015	Enolase [Arabidopsis thaliana]	ref|NP_181192.1|
VSMuph2.0_chr08.g2547.i1	0.302459142	0.019763086	Pyruvate kinase family protein [Arabidopsis thaliana]	ref|NP_566976.1|
VSMuph2.0_chr08.g2556.1	0.644732123	0.0129624	Sulfite exporter TauE/SafE family protein [Arabidopsis thaliana]	ref|NP_850267.1|
VSMuph2.0_chr08.g2668.1	1.243275029	5.28076E-06	xyloglucan endotransglucosylase/hydrolase 32 [Arabidopsis thaliana]	ref|NP_181224.1|
VSMuph2.0_chr08.g2681.1	0.779292416	0.038028766	Glycosyl hydrolases family 31 protein [Arabidopsis thaliana]	ref|NP_190180.1|
VSMuph2.0_chr08.g2708.1	-0.279301066	0.003648352	nucleolar essential protein-like protein [Arabidopsis thaliana]	ref|NP_191259.1|
VSMuph2.0_chr08.g2737.i1	0.574224024	0.004549475	Tetratricopeptide repeat (TPR)-like superfamily protein [Arabidopsis thaliana]	ref|NP_567044.1|
VSMuph2.0_chr08.g2759.1	0.443973377	0.02784383	transmembrane protein, putative (DUF247) [Arabidopsis thaliana]	ref|NP_190586.1|
VSMuph2.0_chr08.g2780.i1	0.328028265	0.026239077	L-galactono-1,4-lactone dehydrogenase [Arabidopsis thaliana]	ref|NP_190376.1|
VSMuph2.0_chr08.g2790.1	-0.401021156	0.007238796	Patatin-like phospholipase family protein [Arabidopsis thaliana]	ref|NP_196024.1|
VSMuph2.0_chr08.g2799.1	1.682040558	0.000743762	FK506-binding-like protein [Arabidopsis thaliana]	ref|NP_568132.1|
VSMuph2.0_chr08.g2835.1	-0.51547229	0.006077286	transcription termination factor family protein [Arabidopsis thaliana]	ref|NP_001332147.1|
VSMuph2.0_chr08.g2884.1	-0.655917006	0.049685005	WRC protein [Arabidopsis thaliana]	ref|NP_565964.1|
VSMuph2.0_chr08.g2995.i1	-0.496241315	0.04492608	GATA transcription factor 9 [Arabidopsis thaliana]	ref|NP_195015.1|
VSMuph2.0_chr08.g3011.i1	0.440224294	0.049513815	alpha/beta hydrolase family protein [Arabidopsis thaliana]	ref|NP_187822.2|
VSMuph2.0_chr08.g3028.1	0.811022953	0.002699475	Pectin lyase-like superfamily protein [Arabidopsis thaliana]	ref|NP_567055.1|
VSMuph2.0_chr08.g3031.1	0.36080405	1.3629E-06	ESSS subunit of NADH:ubiquinone oxidoreductase (complex I) protein [Arabidopsis thaliana]	ref|NP_567054.1|
VSMuph2.0_chr08.g3082.i1	0.953411383	0.00596755	calcium-dependent protein kinase 19 [Arabidopsis thaliana]	ref|NP_850853.1|
VSMuph2.0_chr08.g3147.i1	-0.325822095	0.018828163	ARM repeat superfamily protein [Arabidopsis thaliana]	ref|NP_194085.4|
VSMuph2.0_chr08.g3166.i1	2.229856421	0.001417384	Glycosyltransferase family 61 protein [Arabidopsis thaliana]	ref|NP_565952.1|
VSMuph2.0_chr08.g3201.i1	-0.376012204	0.043788953	uncharacterized protein AT5G04000 [Arabidopsis thaliana]	ref|NP_001190220.1|
VSMuph2.0_chr09.g0013.i1	0.670478716	1.47624E-11	alanine aminotransferase 2 [Arabidopsis thaliana]	ref|NP_001185380.1|
VSMuph2.0_chr09.g0015.1	-1.292822314	0.000225796	Remorin family protein [Arabidopsis thaliana]	ref|NP_175789.2|
VSMuph2.0_chr09.g0047.1	-1.464717576	0.038246966	Dormancy/auxin associated family protein [Arabidopsis thaliana]	ref|NP_175809.1|
VSMuph2.0_chr09.g0077.i1	1.09982067	0.004826268	Mono-/di-acylglycerol lipase, N-terminal;Lipase, class 3 [Arabidopsis thaliana]	ref|NP_566475.1|
VSMuph2.0_chr09.g0091.i1	2.055496517	0.001965441	lipoxygenase 3 [Arabidopsis thaliana]	ref|NP_564021.1|
VSMuph2.0_chr09.g0107.1	-0.818732358	0.0306104	GRAS family transcription factor [Arabidopsis thaliana]	ref|NP_188000.1|
VSMuph2.0_chr09.g0213.1	-0.961279841	0.016168392	Mitochondrial substrate carrier family protein [Arabidopsis thaliana]	ref|NP_565048.1|
VSMuph2.0_chr09.g0250.i1	-0.502947838	1.20483E-05	HYPERSENSITIVE TO ABA1 [Arabidopsis thaliana]	ref|NP_177421.1|
VSMuph2.0_chr09.g0254.1	0.959185152	0.045140913	hydroxyproline-rich glycoprotein family protein [Arabidopsis thaliana]	ref|NP_177422.1|
VSMuph2.0_chr09.g0327.1	0.9108306	0.015346113	beta galactosidase 1 [Arabidopsis thaliana]	ref|NP_187988.1|
VSMuph2.0_chr09.g0339.1	-2.160654273	6.01976E-06	NA	-
VSMuph2.0_chr09.g0342.1	-1.65243598	0.000221516	NA	-
VSMuph2.0_chr09.g0384.1	2.068814242	0.001093727	Pyridoxal phosphate phosphatase-related protein [Arabidopsis thaliana]	ref|NP_173213.2|
VSMuph2.0_chr09.g0423.i1	-0.399151037	0.030554403	SNF7 family protein [Arabidopsis thaliana]	ref|NP_179573.1|
VSMuph2.0_chr09.g0442.1	-0.728489551	0.001593502	Leucine-rich repeat transmembrane protein kinase protein [Arabidopsis thaliana]	ref|NP_194728.1|
VSMuph2.0_chr09.g0448.i1	-0.773399155	0.018809372	myo-inositol oxygenase 1 [Arabidopsis thaliana]	ref|NP_001154337.1|
VSMuph2.0_chr09.g0472.i1	-0.483858902	0.00616313	actin binding protein family [Arabidopsis thaliana]	ref|NP_564600.1|
VSMuph2.0_chr09.g0479.i1	0.553689367	0.011999846	profilin 5 [Arabidopsis thaliana]	ref|NP_179567.1|
VSMuph2.0_chr09.g0480.1	-0.56745785	0.016995757	Disease resistance protein (CC-NBS-LRR class) family [Arabidopsis thaliana]	ref|NP_172686.1|
VSMuph2.0_chr09.g0588.i1	1.514637773	0.048869568	cytochrome c oxidase 19-1 [Arabidopsis thaliana]	ref|NP_849852.1|
VSMuph2.0_chr09.g0659.i1	-0.559289796	0.033714012	basic helix-loop-helix (bHLH) DNA-binding superfamily protein [Arabidopsis thaliana]	ref|NP_194639.1|
VSMuph2.0_chr09.g0672.1	1.001168275	5.39644E-05	Sulfite exporter TauE/SafE family protein [Arabidopsis thaliana]	ref|NP_850068.1|
VSMuph2.0_chr09.g0729.1	-0.715303173	0.0102472	Late embryogenesis abundant (LEA) hydroxyproline-rich glycoprotein family [Arabidopsis thaliana]	ref|NP_193063.2|
VSMuph2.0_chr09.g0738.i1	1.048811411	0.00889683	Pentatricopeptide repeat (PPR-like) superfamily protein [Arabidopsis thaliana]	ref|NP_188222.1|
VSMuph2.0_chr09.g0752.1	-0.668717496	0.001639566	serine/threonine phosphatase 7 [Arabidopsis thaliana]	ref|NP_851259.1|
VSMuph2.0_chr09.g0796.1	-0.451102883	0.011161711	LRR and NB-ARC domains-containing disease resistance protein [Arabidopsis thaliana]	ref|NP_001320538.1|
VSMuph2.0_chr09.g0829.1	-0.411034623	0.016127218	centromere protein C [Arabidopsis thaliana]	ref|NP_173018.2|
VSMuph2.0_chr09.g0879.1	3.711268141	0.01652473	pleiotropic drug resistance 12 [Arabidopsis thaliana]	ref|NP_173005.1|
VSMuph2.0_chr09.g0884.1	2.926656832	4.06983E-05	pleiotropic drug resistance 12 [Arabidopsis thaliana]	ref|NP_173005.1|
VSMuph2.0_chr09.g0892.1	5.763648165	0.003949355	pleiotropic drug resistance 12 [Arabidopsis thaliana]	ref|NP_173005.1|
VSMuph2.0_chr09.g0893.1	2.94506533	0.014487538	pleiotropic drug resistance 12 [Arabidopsis thaliana]	ref|NP_173005.1|
VSMuph2.0_chr09.g0911.i1	0.49784022	0.026040227	pleiotropic drug resistance 12 [Arabidopsis thaliana]	ref|NP_173005.1|
VSMuph2.0_chr09.g0926.i1	0.671669581	0.013885254	Phototropic-responsive NPH3 family protein [Arabidopsis thaliana]	ref|NP_175686.1|
VSMuph2.0_chr09.g0930.i1	0.360754372	0.030062124	alpha/beta-Hydrolases superfamily protein [Arabidopsis thaliana]	ref|NP_173002.1|
VSMuph2.0_chr09.g0989.1	0.304701467	0.015266158	Rubredoxin-like superfamily protein [Arabidopsis thaliana]	ref|NP_178140.1|
VSMuph2.0_chr09.g1065.1	-0.666227724	0.011823792	plant/protein [Arabidopsis thaliana]	ref|NP_197510.1|
VSMuph2.0_chr09.g1098.i1	-0.297618195	0.025058995	O-fucosyltransferase family protein [Arabidopsis thaliana]	ref|NP_175672.2|
VSMuph2.0_chr09.g1135.1	0.694608544	0.002078471	Tetratricopeptide repeat (TPR)-like superfamily protein [Arabidopsis thaliana]	ref|NP_197519.1|
VSMuph2.0_chr09.g1184.i1	-0.358062616	0.002093119	Protein kinase superfamily protein [Arabidopsis thaliana]	ref|NP_849560.1|
VSMuph2.0_chr09.g1239.i1	-0.280337651	0.018809372	MUTM homolog-1 [Arabidopsis thaliana]	ref|NP_564608.1|
VSMuph2.0_chr09.g1273.1	-2.206928144	1.71667E-05	S-adenosylmethionine synthetase family protein [Arabidopsis thaliana]	ref|NP_188365.1|
VSMuph2.0_chr09.g1334.i1	0.298650945	0.004418204	plastid transcriptionally active 17 [Arabidopsis thaliana]	ref|NP_178163.1|
VSMuph2.0_chr09.g1416.1	-4.497122191	0.042445573	NA	-
VSMuph2.0_chr09.g1434.1	0.626846867	0.046085034	Transmembrane amino acid transporter family protein [Arabidopsis thaliana]	ref|NP_565239.1|
VSMuph2.0_chr09.g1495.1	1.556983455	0.001261322	transmembrane protein, putative (DUF247) [Arabidopsis thaliana]	ref|NP_001189794.1|
VSMuph2.0_chr09.g1517.1	1.705724535	0.001365633	transmembrane protein, putative (DUF247) [Arabidopsis thaliana]	ref|NP_001189794.1|
VSMuph2.0_chr09.g1737.1	0.245756953	0.044849062	heat shock protein 70 (Hsp 70) family protein [Arabidopsis thaliana]	ref|NP_567510.1|
VSMuph2.0_chr09.g1938.1	1.425433212	0.032024374	Disease resistance protein (CC-NBS-LRR class) family [Arabidopsis thaliana]	ref|NP_201107.2|
VSMuph2.0_chr09.g2332.1	1.518954788	0.023476279	NA	-
VSMuph2.0_chr09.g2351.i1	-0.563464775	0.007952139	Protein phosphatase 2C family protein [Arabidopsis thaliana]	ref|NP_567808.1|
VSMuph2.0_chr09.g2697.i1	0.210765466	0.030631552	early nodulin-like protein 17 [Arabidopsis thaliana]	ref|NP_197039.1|
VSMuph2.0_chr09.g2752.1	-0.451586126	0.026317592	acyl-CoA oxidase 3 [Arabidopsis thaliana]	ref|NP_172119.1|
VSMuph2.0_chr09.g2937.1	-1.126302922	0.038028766	tubby like protein 8 [Arabidopsis thaliana]	ref|NP_173059.1|
VSMuph2.0_chr09.g3014.i1	0.331958491	0.007156009	pyruvate dehydrogenase complex E1 alpha subunit [Arabidopsis thaliana]	ref|NP_176198.1|
VSMuph2.0_chr09.g3084.1	0.315676413	0.004945073	O-fucosyltransferase family protein [Arabidopsis thaliana]	ref|NP_187031.2|
VSMuph2.0_chr09.g3115.1	1.157407021	0.000197746	disease resistance family protein / LRR family protein [Arabidopsis thaliana]	ref|NP_181039.1|
VSMuph2.0_chr09.g3424.1	1.379184821	0.039549521	hAT transposon superfamily protein [Arabidopsis thaliana]	ref|NP_187908.1|
VSMuph2.0_chr10.g0041.i1	0.750917229	0.048862539	xyloglucan endotransglucosylase/hydrolase 8 [Arabidopsis thaliana]	ref|NP_563892.1|
VSMuph2.0_chr10.g0046.1	0.52070792	0.021543104	methylesterase PCR A [Arabidopsis thaliana]	ref|NP_172624.1|
VSMuph2.0_chr10.g0060.1	0.618153283	0.01946333	glucose-6-phosphate/phosphate translocator 2 [Arabidopsis thaliana]	ref|NP_564785.1|
VSMuph2.0_chr10.g0068.i1	0.311816914	0.002107614	phospholipase A I-like protein [Arabidopsis thaliana]	ref|NP_001185288.2|
VSMuph2.0_chr10.g0102.i1	2.382785424	0.004221775	WRKY family transcription factor [Arabidopsis thaliana]	ref|NP_564792.1|
VSMuph2.0_chr10.g0128.i1	0.233390071	0.014112035	Dihydrolipoamide succinyltransferase [Arabidopsis thaliana]	ref|NP_567761.1|
VSMuph2.0_chr10.g0152.i1	-0.578141074	0.038305155	glyoxalase/bleomycin resistance protein/dioxygenase superfamily protein [Arabidopsis thaliana]	ref|NP_001184968.1|
VSMuph2.0_chr10.g0307.1	-0.496237473	0.025148291	uclacyanin 1 [Arabidopsis thaliana]	ref|NP_180789.1|
VSMuph2.0_chr10.g0326.1	-0.593999795	0.000747873	SWIB complex BAF60b domain-containing protein [Arabidopsis thaliana]	ref|NP_567661.1|
VSMuph2.0_chr10.g0390.1	-0.826083947	0.016605132	uncharacterized protein AT4G16400 [Arabidopsis thaliana]	ref|NP_193373.3|
VSMuph2.0_chr10.g0394.1	0.702793987	0.041217782	tetratricopeptide repeat (TPR)-containing protein [Arabidopsis thaliana]	ref|NP_001190066.1|
VSMuph2.0_chr10.g0415.1	-1.727973032	0.034708889	Heavy metal transport/detoxification superfamily protein [Arabidopsis thaliana]	ref|NP_001329947.1|
VSMuph2.0_chr10.g0441.i1	-0.762990645	0.000471768	mitochondrial acyl carrier protein 3 [Arabidopsis thaliana]	ref|NP_199574.1|
VSMuph2.0_chr10.g0451.i1	0.32058038	0.019249307	Calcium-dependent lipid-binding (CaLB domain) family protein [Arabidopsis thaliana]	ref|NP_199582.1|
VSMuph2.0_chr10.g0455.1	-1.345537541	0.021031909	cellulose synthase like E1 [Arabidopsis thaliana]	ref|NP_175981.2|
VSMuph2.0_chr10.g0459.1	1.050082757	1.39835E-05	cellulose synthase like E1 [Arabidopsis thaliana]	ref|NP_175981.2|
VSMuph2.0_chr10.g0490.1	2.103691611	0.000133673	NA	-
VSMuph2.0_chr10.g0491.1	1.938852244	5.15156E-05	SCARECROW-like 13 [Arabidopsis thaliana]	ref|NP_193456.4|
VSMuph2.0_chr10.g0504.1	1.143359693	0.030631552	Auxin-responsive family protein [Arabidopsis thaliana]	ref|NP_199564.1|
VSMuph2.0_chr10.g0505.1	0.513821765	1.4215E-09	Inositol monophosphatase family protein [Arabidopsis thaliana]	ref|NP_186936.1|
VSMuph2.0_chr10.g0511.1	1.400945594	0.005294034	Subtilisin-like serine endopeptidase family protein [Arabidopsis thaliana]	ref|NP_565309.2|
VSMuph2.0_chr10.g0512.1	1.085370995	0.037470022	Subtilisin-like serine endopeptidase family protein [Arabidopsis thaliana]	ref|NP_565309.2|
VSMuph2.0_chr10.g0513.i1	0.92022343	0.000963012	Subtilisin-like serine endopeptidase family protein [Arabidopsis thaliana]	ref|NP_565309.2|
VSMuph2.0_chr10.g0524.i1	-4.99490511	4.08455E-07	galacturonosyltransferase 4 [Arabidopsis thaliana]	ref|NP_568688.1|
VSMuph2.0_chr10.g0526.1	0.873397676	0.012273476	NB-ARC domain-containing disease resistance protein [Arabidopsis thaliana]	ref|NP_175437.1|
VSMuph2.0_chr10.g0693.1	0.642447192	0.022560821	S-locus lectin protein kinase family protein [Arabidopsis thaliana]	ref|NP_172600.1|
VSMuph2.0_chr10.g0698.1	-2.271319264	0.044813656	pinoid-binding protein 1 [Arabidopsis thaliana]	ref|NP_200260.1|
VSMuph2.0_chr10.g0850.1	-0.711184991	0.026783362	NA	-
VSMuph2.0_chr10.g0860.1	-0.684897984	0.002694383	DOF zinc finger protein 1 [Arabidopsis thaliana]	ref|NP_175581.1|
VSMuph2.0_chr10.g0894.1	0.338125004	0.047748176	Tetratricopeptide repeat (TPR)-like superfamily protein [Arabidopsis thaliana]	ref|NP_199010.1|
VSMuph2.0_chr10.g0926.i1	1.477845733	0.003896439	sugar phosphate exchanger, putative (DUF506) [Arabidopsis thaliana]	ref|NP_194974.1|
VSMuph2.0_chr10.g0936.1	-1.526973868	0.013756275	basic helix-loop-helix (bHLH) DNA-binding superfamily protein [Arabidopsis thaliana]	ref|NP_193829.2|
VSMuph2.0_chr10.g0956.1	-0.903950733	0.022298264	Dof-type zinc finger DNA-binding family protein [Arabidopsis thaliana]	ref|NP_001031100.2|
VSMuph2.0_chr10.g0976.i1	-0.333042723	0.008575966	Drought-responsive family protein [Arabidopsis thaliana]	ref|NP_187221.2|
VSMuph2.0_chr10.g0992.1	1.244700899	3.75543E-05	DNAJ heat shock family protein [Arabidopsis thaliana]	ref|NP_179646.1|
VSMuph2.0_chr10.g1074.i1	0.554629559	0.007105025	IQ-domain 9 [Arabidopsis thaliana]	ref|NP_180946.2|
VSMuph2.0_chr10.g1120.1	0.540695348	8.89988E-05	Thiamine pyrophosphate dependent pyruvate decarboxylase family protein [Arabidopsis thaliana]	ref|NP_195033.1|
VSMuph2.0_chr10.g1123.i1	0.527871332	0.000859942	pyruvate decarboxylase-2 [Arabidopsis thaliana]	ref|NP_200307.1|
VSMuph2.0_chr10.g1124.i1	0.254339922	0.021809579	Lactate/malate dehydrogenase family protein [Arabidopsis thaliana]	ref|NP_564625.1|
VSMuph2.0_chr10.g1149.i1	0.278936572	0.000863216	Hydrolase-like protein family [Arabidopsis thaliana]	ref|NP_001321355.1|
VSMuph2.0_chr10.g1152.1	-2.593274174	0.042211761	Dof-type zinc finger DNA-binding family protein [Arabidopsis thaliana]	ref|NP_174211.1|
VSMuph2.0_chr10.g1183.i1	-1.120056629	0.021675702	RING/FYVE/PHD zinc finger superfamily protein [Arabidopsis thaliana]	ref|NP_180967.2|
VSMuph2.0_chr10.g1184.i1	-1.175584631	0.015455031	RING/FYVE/PHD zinc finger superfamily protein [Arabidopsis thaliana]	ref|NP_180967.2|
VSMuph2.0_chr10.g1191.1	4.544063476	1.06376E-12	NA	-
VSMuph2.0_chr10.g1216.1	1.376784406	0.027376731	plant U-box 17 [Arabidopsis thaliana]	ref|NP_174228.1|
VSMuph2.0_chr10.g1262.1	0.646505756	0.006301897	Leucine-rich repeat transmembrane protein kinase [Arabidopsis thaliana]	ref|NP_172244.2|
VSMuph2.0_chr10.g1449.1	0.375341197	0.011869632	phytochrome E [Arabidopsis thaliana]	ref|NP_193547.4|
VSMuph2.0_chr10.g1510.1	-0.333892003	0.027245653	basic helix-loop-helix (bHLH) DNA-binding superfamily protein [Arabidopsis thaliana]	ref|NP_973937.1|
VSMuph2.0_chr10.g1533.1	-0.778214946	0.029097972	Minichromosome maintenance (MCM2/3/5) family protein [Arabidopsis thaliana]	ref|NP_199440.1|
VSMuph2.0_chr10.g1610.i1	-0.841859381	0.003079068	NA	-
VSMuph2.0_chr10.g1693.1	1.016612561	0.047561771	jasmonate-zim-domain protein 8 [Arabidopsis thaliana]	ref|NP_564349.1|
VSMuph2.0_chr10.g1754.i1	-1.120798785	0.009597053	Remorin family protein [Arabidopsis thaliana]	ref|NP_174322.1|
VSMuph2.0_chr10.g1756.i1	-1.810782533	0.049032311	plastid transcriptionally active 12 [Arabidopsis thaliana]	ref|NP_181011.2|
VSMuph2.0_chr10.g1797.1	1.585620769	0.018140948	Pyridoxal phosphate (PLP)-dependent transferases superfamily protein [Arabidopsis thaliana]	ref|NP_849999.1|
VSMuph2.0_chr10.g2563.1	-0.872151759	0.001926003	filamentous hemagglutinin transporter [Arabidopsis thaliana]	ref|NP_178037.2|
VSMuph2.0_chr10.g3288.1	0.540662629	0.035252976	NB-ARC domain-containing disease resistance protein [Arabidopsis thaliana]	ref|NP_194449.1|
VSMuph2.0_chr10.g3375.1	2.170008177	0.044849062	Disease resistance protein (CC-NBS-LRR class) family [Arabidopsis thaliana]	ref|NP_201491.1|
VSMuph2.0_chr10.g3414.1	1.616920672	0.011690757	NA	-
VSMuph2.0_chr10.g3415.i1	1.648018979	0.000983626	alpha/beta-Hydrolases superfamily protein [Arabidopsis thaliana]	ref|NP_566652.1|
VSMuph2.0_chr10.g3623.1	0.279729489	0.017960385	alpha-galactosidase 1 [Arabidopsis thaliana]	ref|NP_196455.1|
VSMuph2.0_chr10.g3625.1	-1.911611376	0.006520156	alpha-galactosidase 2 [Arabidopsis thaliana]	ref|NP_568193.1|
VSMuph2.0_chr11.g0041.i1	-1.64197474	0.03935562	lysine-ketoglutarate reductase/saccharopine dehydrogenase bifunctional enzyme [Arabidopsis thaliana]	ref|NP_849486.1|
VSMuph2.0_chr11.g0130.1	-1.067413953	4.10396E-25	Cytochrome P450 superfamily protein [Arabidopsis thaliana]	ref|NP_196416.1|
VSMuph2.0_chr11.g0148.1	0.536502215	0.003841178	Acyl-CoA N-acyltransferases (NAT) superfamily protein [Arabidopsis thaliana]	ref|NP_671784.2|
VSMuph2.0_chr11.g0155.1	0.515227154	0.011522086	germin 3 [Arabidopsis thaliana]	ref|NP_197563.1|
VSMuph2.0_chr11.g0180.i1	-0.704207348	9.75033E-07	replication protein A 1A [Arabidopsis thaliana]	ref|NP_178690.1|
VSMuph2.0_chr11.g0190.i1	-1.308765369	1.35044E-11	nuclear factor Y, subunit A3 [Arabidopsis thaliana]	ref|NP_565049.1|
VSMuph2.0_chr11.g0241.1	0.59160382	0.033463653	zinc ion binding protein [Arabidopsis thaliana]	ref|NP_565451.1|
VSMuph2.0_chr11.g0277.1	2.383397559	0.038157355	calmodulin-binding family protein [Arabidopsis thaliana]	ref|NP_974673.2|
VSMuph2.0_chr11.g0290.i1	2.080032608	1.48933E-13	cytokinin oxidase 3 [Arabidopsis thaliana]	ref|NP_200507.1|
VSMuph2.0_chr11.g0298.i1	0.57507131	0.00100398	Protein kinase superfamily protein [Arabidopsis thaliana]	ref|NP_680446.1|
VSMuph2.0_chr11.g0302.1	-0.82142708	2.41082E-05	polyamine oxidase 5 [Arabidopsis thaliana]	ref|NP_194701.1|
VSMuph2.0_chr11.g0310.1	0.603677751	0.002624185	glycine decarboxylase P-protein 2 [Arabidopsis thaliana]	ref|NP_180178.1|
VSMuph2.0_chr11.g0315.1	0.534553782	0.036594268	PRA1 (Prenylated rab acceptor) family protein [Arabidopsis thaliana]	ref|NP_566461.1|
VSMuph2.0_chr11.g0320.i1	2.674364737	0.049754645	ACC oxidase 1 [Arabidopsis thaliana]	ref|NP_179549.1|
VSMuph2.0_chr11.g0336.i1	0.341951561	0.017136224	Metallopeptidase M24 family protein [Arabidopsis thaliana]	ref|NP_194678.2|
VSMuph2.0_chr11.g0345.1	1.671732128	0.000282404	Regulator of Vps4 activity in the MVB pathway protein [Arabidopsis thaliana]	ref|NP_179561.2|
VSMuph2.0_chr11.g0350.1	-0.41331263	0.014531115	histone acetyltransferase of the GNAT family 2 [Arabidopsis thaliana]	ref|NP_200485.1|
VSMuph2.0_chr11.g0376.i1	0.50799488	0.004329138	phosphofructokinase 3 [Arabidopsis thaliana]	ref|NP_567742.1|
VSMuph2.0_chr11.g0379.i1	-0.770162873	0.03905524	NAC domain containing protein 75 [Arabidopsis thaliana]	ref|NP_001329814.1|
VSMuph2.0_chr11.g0382.1	0.389524162	0.044849062	Leucine-rich repeat (LRR) family protein [Arabidopsis thaliana]	ref|NP_194653.1|
VSMuph2.0_chr11.g0387.1	1.460771675	0.029244354	profilin 4 [Arabidopsis thaliana]	ref|NP_194663.1|
VSMuph2.0_chr11.g0398.1	1.537884914	0.001123757	Pectin lyase-like superfamily protein [Arabidopsis thaliana]	ref|NP_197474.1|
VSMuph2.0_chr11.g0422.i1	-0.438480243	0.044143992	RNA-dependent RNA polymerase family protein [Arabidopsis thaliana]	ref|NP_001325339.1|
VSMuph2.0_chr11.g0424.1	-0.811988053	0.002699475	Avr9/Cf-9 rapidly elicited protein [Arabidopsis thaliana]	ref|NP_564601.1|
VSMuph2.0_chr11.g0431.i1	1.297225045	0.047419604	elongation factor Ts (DUF810) [Arabidopsis thaliana]	ref|NP_180151.3|
VSMuph2.0_chr11.g0432.i1	1.465597655	0.008228224	elongation factor Ts (DUF810) [Arabidopsis thaliana]	ref|NP_180151.3|
VSMuph2.0_chr11.g0439.i1	-0.235851947	0.038028766	RNA-binding CRS1 / YhbY (CRM) domain-containing protein [Arabidopsis thaliana]	ref|NP_565462.1|
VSMuph2.0_chr11.g0442.i1	-0.272172702	0.00889683	Putative interactor of JAZ [Arabidopsis thaliana]	ref|NP_849467.1|
VSMuph2.0_chr11.g0454.i1	4.164425147	7.72749E-15	mediator of RNA polymerase II transcription subunit [Arabidopsis thaliana]	ref|NP_194613.4|
VSMuph2.0_chr11.g0461.i1	-0.976352642	0.001811792	basic helix-loop-helix (bHLH) DNA-binding superfamily protein [Arabidopsis thaliana]	ref|NP_194639.1|
VSMuph2.0_chr11.g0469.1	0.494065951	0.009173491	thioredoxin-dependent peroxidase 1 [Arabidopsis thaliana]	ref|NP_176773.1|
VSMuph2.0_chr11.g0482.i1	-0.170694481	0.049985856	CONTINUOUS VASCULAR RING protein (DUF502) [Arabidopsis thaliana]	ref|NP_565464.2|
VSMuph2.0_chr11.g0506.1	-0.814593796	0.02214092	heat shock transcription factor C1 [Arabidopsis thaliana]	ref|NP_189095.1|
VSMuph2.0_chr11.g0517.1	-23.09664393	1.23342E-17	uncharacterized protein AT1G67910 [Arabidopsis thaliana]	ref|NP_176958.1|
VSMuph2.0_chr11.g0521.1	1.589717417	0.002181511	arabinogalactan protein 16 [Arabidopsis thaliana]	ref|NP_566070.3|
VSMuph2.0_chr11.g0525.1	1.125746121	0.049985856	multiprotein bridging factor 1C [Arabidopsis thaliana]	ref|NP_189093.1|
VSMuph2.0_chr11.g0583.1	2.256372996	0.00662978	indole-3-acetic acid 7 [Arabidopsis thaliana]	ref|NP_188945.1|
VSMuph2.0_chr11.g0588.1	1.966138823	0.045324035	indole-3-acetic acid 7 [Arabidopsis thaliana]	ref|NP_188945.1|
VSMuph2.0_chr11.g0593.1	1.775342219	0.030072086	indole-3-acetic acid 7 [Arabidopsis thaliana]	ref|NP_188945.1|
VSMuph2.0_chr11.g0595.i1	1.452814752	0.000398322	integral membrane protein (Protein of unknown function DUF92, transmembrane) [Arabidopsis thaliana]	ref|NP_568386.1|
VSMuph2.0_chr11.g0598.1	1.749845043	0.027430479	indole-3-acetic acid 7 [Arabidopsis thaliana]	ref|NP_188945.1|
VSMuph2.0_chr11.g0603.1	2.426648559	0.012510762	indole-3-acetic acid 7 [Arabidopsis thaliana]	ref|NP_188945.1|
VSMuph2.0_chr11.g0633.1	1.41111665	0.004945073	3-ketoacyl-CoA synthase 11 [Arabidopsis thaliana]	ref|NP_180232.1|
VSMuph2.0_chr11.g0639.1	2.804758929	0.002184111	K+ transporter 1 [Arabidopsis thaliana]	ref|NP_180233.1|
VSMuph2.0_chr11.g0660.1	1.927544212	0.000336197	Ran BP2/NZF zinc finger-like superfamily protein [Arabidopsis thaliana]	ref|NP_973537.2|
VSMuph2.0_chr11.g0679.1	0.657099047	0.00909865	Mitochondrial substrate carrier family protein [Arabidopsis thaliana]	ref|NP_194966.1|
VSMuph2.0_chr11.g0724.1	1.873816252	0.00042077	SPX domain-containing protein 1 [Arabidopsis thaliana]	ref|NP_197515.1|
VSMuph2.0_chr11.g0729.1	-2.274072742	0.041503295	phospholipase D alpha 2 [Arabidopsis thaliana]	ref|NP_175666.1|
VSMuph2.0_chr11.g0800.1	-0.933850762	0.041576413	NA	-
VSMuph2.0_chr11.g0819.1	0.684872042	0.004977545	TRAF-like family protein [Arabidopsis thaliana]	ref|NP_180104.3|
VSMuph2.0_chr11.g0883.1	1.242322317	0.000987105	NA	-
VSMuph2.0_chr11.g0891.1	0.872280741	0.004488708	monogalactosyldiacylglycerol synthase 2 [Arabidopsis thaliana]	ref|NP_568394.2|
VSMuph2.0_chr11.g0895.i1	1.960734573	0.025000345	Inorganic H pyrophosphatase family protein [Arabidopsis thaliana]	ref|NP_173021.1|
VSMuph2.0_chr11.g0970.1	0.721289939	0.005931051	uncharacterized protein AT5G35090 [Arabidopsis thaliana]	ref|NP_198359.1|
VSMuph2.0_chr11.g1049.i1	-0.965683858	0.027030655	Minichromosome maintenance (MCM2/3/5) family protein [Arabidopsis thaliana]	ref|NP_178812.1|
VSMuph2.0_chr11.g1055.i1	-0.772532981	0.007372911	DROUGHT SENSITIVE 1 [Arabidopsis thaliana]	ref|NP_178186.1|
VSMuph2.0_chr11.g1117.1	-0.536456949	0.044242098	BTB/POZ domain with WD40/YVTN repeat-like protein [Arabidopsis thaliana]	ref|NP_180001.1|
VSMuph2.0_chr11.g1229.i1	-0.441684219	0.010679941	ribosomal RNA small subunit methyltransferase G [Arabidopsis thaliana]	ref|NP_568871.1|
VSMuph2.0_chr11.g1432.1	1.439477561	0.01557487	putative fasciclin-like arabinogalactan protein 20 [Arabidopsis thaliana]	ref|NP_198910.1|
VSMuph2.0_chr11.g1702.1	-0.49665666	0.001365633	evolutionarily conserved C-terminal region 5 [Arabidopsis thaliana]	ref|NP_001327860.1|
VSMuph2.0_chr11.g1770.1	2.012177288	0.000743762	cinnamate-4-hydroxylase [Arabidopsis thaliana]	ref|NP_180607.1|
VSMuph2.0_chr11.g2325.i1	0.97563253	0.026405111	APO RNA-binding protein (DUF794) [Arabidopsis thaliana]	ref|NP_568945.2|
VSMuph2.0_chr11.g2350.1	-0.752920533	0.012470317	Double Clp-N motif-containing P-loop nucleoside triphosphate hydrolases superfamily protein [Arabidopsis thaliana]	ref|NP_001328639.1|
VSMuph2.0_chr11.g2461.1	1.748798546	0.000682075	WRKY DNA-binding protein 11 [Arabidopsis thaliana]	ref|NP_849559.1|
VSMuph2.0_chr11.g2475.1	0.495100775	0.037692765	non-intrinsic ABC protein 3 [Arabidopsis thaliana]	ref|NP_176961.1|
VSMuph2.0_chr11.g2511.1	-0.734036794	0.025350287	AINTEGUMENTA-like 5 [Arabidopsis thaliana]	ref|NP_200549.2|
VSMuph2.0_chr11.g2515.i1	0.480917391	0.003445344	P450 reductase 2 [Arabidopsis thaliana]	ref|NP_001328167.1|
VSMuph2.0_chr11.g2566.1	2.15618617	6.08729E-05	cotton fiber protein [Arabidopsis thaliana]	ref|NP_200559.1|
VSMuph2.0_chr11.g2587.i1	2.374919589	0.025930639	xyloglucan endotransglycosylase 6 [Arabidopsis thaliana]	ref|NP_194311.1|
VSMuph2.0_chr11.g2588.1	-1.313921617	0.007461167	xyloglucan endotransglycosylase 6 [Arabidopsis thaliana]	ref|NP_194311.1|
VSMuph2.0_chr11.g2601.1	3.252161205	0.024857884	xyloglucan endotransglycosylase 6 [Arabidopsis thaliana]	ref|NP_194311.1|
VSMuph2.0_chr11.g2607.i1	-0.348127744	0.022918931	Calmodulin-binding protein [Arabidopsis thaliana]	ref|NP_200566.1|
VSMuph2.0_chr11.g2613.1	0.412942651	0.002995674	FGGY family of carbohydrate kinase [Arabidopsis thaliana]	ref|NP_194760.2|
VSMuph2.0_chr12.g0047.i1	-0.368999348	0.015455031	MAP kinase 20 [Arabidopsis thaliana]	ref|NP_565989.1|
VSMuph2.0_chr12.g0062.1	0.7560679	0.001853068	Plant basic secretory protein (BSP) family protein [Arabidopsis thaliana]	ref|NP_181818.1|
VSMuph2.0_chr12.g0142.1	-0.276029255	0.042317281	NOL1/NOP2/sun family protein [Arabidopsis thaliana]	ref|NP_172143.3|
VSMuph2.0_chr12.g0175.1	0.3014297	0.018347682	TRAM, LAG1 and CLN8 (TLC) lipid-sensing domain containing protein [Arabidopsis thaliana]	ref|NP_849545.1|
VSMuph2.0_chr12.g0196.i1	-0.559566418	0.017956346	polyamine oxidase 2 [Arabidopsis thaliana]	ref|NP_181830.1|
VSMuph2.0_chr12.g0217.1	0.283057034	0.023495273	NA	-
VSMuph2.0_chr12.g0218.1	0.275857747	0.012381141	vacuolar ATP synthase subunit D (VATD) / V-ATPase D subunit / vacuolar proton pump D subunit (VATPD) [Arabidopsis thaliana]	ref|NP_191432.1|
VSMuph2.0_chr12.g0278.1	0.537219623	0.009631961	NA	-
VSMuph2.0_chr12.g0283.1	0.498514532	0.019578757	riboflavin kinase/FMN hydrolase [Arabidopsis thaliana]	ref|NP_193878.2|
VSMuph2.0_chr12.g0336.i1	0.755191137	0.018579938	Basic-leucine zipper (bZIP) transcription factor family protein [Arabidopsis thaliana]	ref|NP_191371.1|
VSMuph2.0_chr12.g0384.1	1.617940353	3.55821E-06	FASCICLIN-like arabinogalactan protein 13 precursor [Arabidopsis thaliana]	ref|NP_199226.1|
VSMuph2.0_chr12.g0483.1	0.328158536	0.023073548	pyrroline-5-carboxylate reductase [Arabidopsis thaliana]	ref|NP_567259.1|
VSMuph2.0_chr12.g0537.1	-0.371253874	0.000682815	acyl-UDP-N-acetylglucosamine O-acyltransferase [Arabidopsis thaliana]	ref|NP_194555.1|
VSMuph2.0_chr12.g0624.1	0.401689648	0.029244354	fimbrin-like protein 2 [Arabidopsis thaliana]	ref|NP_198420.1|
VSMuph2.0_chr12.g0732.1	-0.978728626	0.007414258	Xanthine/uracil permease family protein [Arabidopsis thaliana]	ref|NP_178636.1|
VSMuph2.0_chr12.g0748.1	0.853366888	1.94106E-06	Phosphotyrosine protein phosphatases superfamily protein [Arabidopsis thaliana]	ref|NP_171993.1|
VSMuph2.0_chr12.g0776.i1	0.27707082	0.002023146	PDI-like 2-2 [Arabidopsis thaliana]	ref|NP_171990.3|
VSMuph2.0_chr12.g0782.i1	0.190656308	0.040826726	zinc metalloproteinase-like protein [Arabidopsis thaliana]	ref|NP_198419.2|
VSMuph2.0_chr12.g0855.1	0.640746215	0.011628343	aconitase 3 [Arabidopsis thaliana]	ref|NP_178634.2|
VSMuph2.0_chr12.g1045.1	-1.943283132	5.74272E-05	Cyclin D6;1 [Arabidopsis thaliana]	ref|NP_192236.1|
VSMuph2.0_chr12.g1081.1	3.627251749	0.028973986	Wound-responsive family protein [Arabidopsis thaliana]	ref|NP_192765.1|
VSMuph2.0_chr12.g1098.1	-0.721654964	0.04125104	Wound-responsive family protein [Arabidopsis thaliana]	ref|NP_567802.1|
VSMuph2.0_chr12.g1140.1	5.388570335	0.035741103	Wound-responsive family protein [Arabidopsis thaliana]	ref|NP_192765.1|
VSMuph2.0_chr12.g1170.1	-0.814107232	0.001575664	Pectin lyase-like superfamily protein [Arabidopsis thaliana]	ref|NP_187442.1|
VSMuph2.0_chr12.g1181.1	0.532715582	0.023457069	NA	-
VSMuph2.0_chr12.g1182.1	-0.820164649	0.022426558	Thymidine kinase [Arabidopsis thaliana]	ref|NP_187437.1|
VSMuph2.0_chr12.g1186.1	0.728925266	0.009883126	DGCR14-like protein [Arabidopsis thaliana]	ref|NP_187436.1|
VSMuph2.0_chr12.g1210.1	1.988780337	0.019586791	receptor like protein 6 [Arabidopsis thaliana]	ref|NP_175139.1|
VSMuph2.0_chr12.g1226.1	-0.816873727	0.042592997	receptor like protein 7 [Arabidopsis thaliana]	ref|NP_175225.1|
VSMuph2.0_chr12.g1312.i1	0.629021891	0.001473491	S-adenosyl-L-methionine-dependent methyltransferases superfamily protein [Arabidopsis thaliana]	ref|NP_187755.2|
VSMuph2.0_chr12.g1314.1	1.344093887	1.21364E-17	Galactose oxidase/kelch repeat superfamily protein [Arabidopsis thaliana]	ref|NP_566316.1|
VSMuph2.0_chr12.g1380.1	2.502923719	0.000375956	Heavy metal transport/detoxification superfamily protein [Arabidopsis thaliana]	ref|NP_187417.1|
VSMuph2.0_chr12.g1392.i1	0.400620266	0.0001212	ADP glucose pyrophosphorylase 1 [Arabidopsis thaliana]	ref|NP_199641.1|
VSMuph2.0_chr12.g1826.i1	0.370596985	0.017956346	MAPK/ERK kinase kinase 1 [Arabidopsis thaliana]	ref|NP_192590.1|
VSMuph2.0_chr12.g1887.1	0.353566477	0.00042077	actin 7 [Arabidopsis thaliana]	ref|NP_196543.1|
VSMuph2.0_chr12.g2003.i1	0.686157429	0.000316839	beta-D-xylosidase 4 [Arabidopsis thaliana]	ref|NP_201262.1|
VSMuph2.0_chr12.g2026.1	0.614432346	0.032091579	beta-D-xylosidase 4 [Arabidopsis thaliana]	ref|NP_201262.1|
VSMuph2.0_chr12.g2027.1	-0.987240049	0.029251135	diacylglycerol kinase 5 [Arabidopsis thaliana]	ref|NP_973498.1|
VSMuph2.0_chr12.g2033.1	-1.39000795	0.044135084	NA	-
VSMuph2.0_chr12.g2179.1	-0.235804848	0.019388292	Galactose oxidase/kelch repeat superfamily protein [Arabidopsis thaliana]	ref|NP_173623.1|
VSMuph2.0_chr12.g2418.1	2.063440111	0.000212402	UDP-Glycosyltransferase superfamily protein [Arabidopsis thaliana]	ref|NP_188813.1|
VSMuph2.0_chr12.g2722.1	0.406181207	0.007398252	RHOMBOID-like protein 10 [Arabidopsis thaliana]	ref|NP_001185093.1|
VSMuph2.0_chr12.g2733.1	-0.96258708	0.018449472	NB-ARC domain-containing disease resistance protein [Arabidopsis thaliana]	ref|NP_188065.1|
VSMuph2.0_chr12.g2819.1	0.410261578	0.023457069	6-phosphogluconate dehydrogenase family protein [Arabidopsis thaliana]	ref|NP_565013.2|
VSMuph2.0_chr12.g2909.1	0.294694666	0.010807286	SEC6 [Arabidopsis thaliana]	ref|NP_565026.1|
VSMuph2.0_chr12.g2914.1	0.187493511	0.027659813	SEC6 [Arabidopsis thaliana]	ref|NP_565026.1|
VSMuph2.0_chr12.g2952.i1	-0.300958911	0.01155256	cleavage and polyadenylation specificity factor 73-I [Arabidopsis thaliana]	ref|NP_849835.1|
VSMuph2.0_chr12.g2971.1	-3.164772066	0.025451448	kinase family with leucine-rich repeat domain-containing protein [Arabidopsis thaliana]	ref|NP_174809.1|
VSMuph2.0_chr12.g2991.i1	-0.347447137	0.023495273	cleavage and polyadenylation specificity factor 73-I [Arabidopsis thaliana]	ref|NP_849835.1|
VSMuph2.0_chr12.g3089.1	3.867589764	0.045774798	uncharacterized protein AT4G33600 [Arabidopsis thaliana]	ref|NP_195086.4|
VSMuph2.0_chr12.g3175.1	-0.435817856	0.005954671	Leucine-rich receptor-like protein kinase family protein [Arabidopsis thaliana]	ref|NP_201371.1|
VSMuph2.0_chr12.g3378.1	-0.828629009	0.014317134	Core-2/I-branching beta-1,6-N-acetylglucosaminyltransferase family protein [Arabidopsis thaliana]	ref|NP_172499.1|
VSMuph2.0_chr12.g3432.1	2.77585966	0.000501796	HSP20-like chaperones superfamily protein [Arabidopsis thaliana]	ref|NP_192763.1|
VSMuph2.0_chr13.g0037.1	0.776898223	0.001220682	Transmembrane amino acid transporter family protein [Arabidopsis thaliana]	ref|NP_565882.1|
VSMuph2.0_chr13.g0043.1	0.326173001	0.009104939	Pleckstrin homology (PH) domain superfamily protein [Arabidopsis thaliana]	ref|NP_196190.1|
VSMuph2.0_chr13.g0101.1	0.476634209	0.0102472	NB-ARC domain-containing disease resistance protein [Arabidopsis thaliana]	ref|NP_175437.1|
VSMuph2.0_chr13.g0135.1	1.486901675	0.027137258	zinc finger (CCCH-type) family protein [Arabidopsis thaliana]	ref|NP_181543.1|
VSMuph2.0_chr13.g0137.i1	1.277254764	0.00040374	fatty acid desaturase 8 [Arabidopsis thaliana]	ref|NP_196177.1|
VSMuph2.0_chr13.g0144.1	0.712427311	0.00123222	trichome birefringence-like protein (DUF828) [Arabidopsis thaliana]	ref|NP_191158.1|
VSMuph2.0_chr13.g0178.1	-0.762839989	3.21339E-05	Concanavalin A-like lectin protein kinase family protein [Arabidopsis thaliana]	ref|NP_001328105.1|
VSMuph2.0_chr13.g0204.1	1.711508666	0.004997986	Integrase-type DNA-binding superfamily protein [Arabidopsis thaliana]	ref|NP_001325153.1|
VSMuph2.0_chr13.g0213.1	-1.182249977	0.012988909	influenza virus NS1A-binding protein [Arabidopsis thaliana]	ref|NP_195786.4|
VSMuph2.0_chr13.g0233.1	1.47902249	1.17786E-06	Major facilitator superfamily protein [Arabidopsis thaliana]	ref|NP_181578.1|
VSMuph2.0_chr13.g0238.i1	-0.888862124	3.6085E-05	NA	-
VSMuph2.0_chr13.g0248.1	-0.978996438	0.008341691	E2F target protein 1 (ETG1) [Arabidopsis thaliana]	ref|NP_181587.2|
VSMuph2.0_chr13.g0261.1	1.160941449	0.040554531	uncharacterized protein AT3G56360 [Arabidopsis thaliana]	ref|NP_191195.1|
VSMuph2.0_chr13.g0289.i1	-0.363144628	0.017956346	cation-transporting ATPase [Arabidopsis thaliana]	ref|NP_001331575.1|
VSMuph2.0_chr13.g0344.1	0.228709147	0.007883581	LisH/CRA/RING-U-box domains-containing protein [Arabidopsis thaliana]	ref|NP_191067.1|
VSMuph2.0_chr13.g0345.i1	-0.234483067	0.015596614	arginine/serine-rich zinc knuckle-containing protein 33 [Arabidopsis thaliana]	ref|NP_973620.1|
VSMuph2.0_chr13.g0355.1	1.39911067	0.019822553	hercules receptor kinase 1 [Arabidopsis thaliana]	ref|NP_190214.1|
VSMuph2.0_chr13.g0364.1	0.203889182	0.03545377	Lung seven transmembrane receptor family protein [Arabidopsis thaliana]	ref|NP_187568.1|
VSMuph2.0_chr13.g0379.i1	-5.461603717	0.008894003	alpha/beta-Hydrolases superfamily protein [Arabidopsis thaliana]	ref|NP_181474.2|
VSMuph2.0_chr13.g0383.1	1.242020754	0.000750933	Disease resistance-responsive (dirigent-like protein) family protein [Arabidopsis thaliana]	ref|NP_973782.1|
VSMuph2.0_chr13.g0384.1	0.307681771	0.00134933	dehydroascorbate reductase 2 [Arabidopsis thaliana]	ref|NP_177662.1|
VSMuph2.0_chr13.g0473.1	-0.9208879	0.003896614	Histone superfamily protein [Arabidopsis thaliana]	ref|NP_850939.1|
VSMuph2.0_chr13.g0474.1	-0.875600289	0.013885254	Histone superfamily protein [Arabidopsis thaliana]	ref|NP_850939.1|
VSMuph2.0_chr13.g0494.1	0.383923007	0.028374228	triosephosphate isomerase [Arabidopsis thaliana]	ref|NP_191104.1|
VSMuph2.0_chr13.g0495.i1	0.699241246	0.049032311	cruciferin (DUF506) [Arabidopsis thaliana]	ref|NP_181495.1|
VSMuph2.0_chr13.g0507.1	0.59213438	2.69658E-05	actin-11 [Arabidopsis thaliana]	ref|NP_187818.1|
VSMuph2.0_chr13.g0589.1	1.149420451	0.02425535	laccase 17 [Arabidopsis thaliana]	ref|NP_200810.1|
VSMuph2.0_chr13.g0618.1	0.348842983	0.001840418	DHFS-FPGS homolog B [Arabidopsis thaliana]	ref|NP_001031840.1|
VSMuph2.0_chr13.g0637.1	-0.418265867	0.041503295	subtilase family protein [Arabidopsis thaliana]	ref|NP_568901.1|
VSMuph2.0_chr13.g0703.1	2.016178484	0.027205643	heat shock protein 18.2 [Arabidopsis thaliana]	ref|NP_200780.1|
VSMuph2.0_chr13.g0792.i1	-0.375335419	0.017956346	nuclear factor Y, subunit B8 [Arabidopsis thaliana]	ref|NP_973617.1|
VSMuph2.0_chr13.g0796.i1	-0.614870254	0.000338771	uncharacterized protein AT2G38890 [Arabidopsis thaliana]	ref|NP_181423.2|
VSMuph2.0_chr13.g0842.1	1.552898807	0.045980318	uncharacterized protein AT4G30230 [Arabidopsis thaliana]	ref|NP_194752.1|
VSMuph2.0_chr13.g0858.i1	0.972485123	0.000932296	Serine/Threonine-kinase [Arabidopsis thaliana]	ref|NP_974613.1|
VSMuph2.0_chr13.g0865.1	-0.605227032	0.003258873	tetraspanin6 [Arabidopsis thaliana]	ref|NP_566411.2|
VSMuph2.0_chr13.g0889.1	0.323795668	0.038719784	chorismate synthase, putative / 5-enolpyruvylshikimate-3-phosphate phospholyase [Arabidopsis thaliana]	ref|NP_564534.1|
VSMuph2.0_chr13.g0890.i1	1.042001613	0.019763086	PATATIN-like protein 6 [Arabidopsis thaliana]	ref|NP_181455.1|
VSMuph2.0_chr13.g0894.i1	0.328889406	0.049717947	vacuolar membrane ATPase 10 [Arabidopsis thaliana]	ref|NP_850489.1|
VSMuph2.0_chr13.g0913.i1	-0.874445579	4.21258E-05	auxin response factor 16 [Arabidopsis thaliana]	ref|NP_567841.1|
VSMuph2.0_chr13.g0986.i1	0.23639784	0.03318714	subunit of exocyst complex 8 [Arabidopsis thaliana]	ref|NP_566372.1|
VSMuph2.0_chr13.g1012.i1	-0.417650253	0.025712462	shugoshin [Arabidopsis thaliana]	ref|NP_001327667.1|
VSMuph2.0_chr13.g1053.1	-1.001911778	0.007330593	SERINE CARBOXYPEPTIDASE-LIKE 49 [Arabidopsis thaliana]	ref|NP_187652.1|
VSMuph2.0_chr13.g1176.1	0.298599431	0.023457069	Dihydrolipoamide acetyltransferase, long form protein [Arabidopsis thaliana]	ref|NP_190788.1|
VSMuph2.0_chr13.g1303.1	0.768920693	0.00055987	Cysteine proteinases superfamily protein [Arabidopsis thaliana]	ref|NP_850716.1|
VSMuph2.0_chr13.g1425.1	5.090269218	0.019466145	cytochrome P450, family 94, subfamily C, polypeptide 1 [Arabidopsis thaliana]	ref|NP_180337.1|
VSMuph2.0_chr13.g1471.1	1.249269666	4.59348E-08	Ankyrin repeat family protein [Arabidopsis thaliana]	ref|NP_001325956.1|
VSMuph2.0_chr13.g1697.1	1.019999974	0.00653341	TRICHOME BIREFRINGENCE-LIKE 36 [Arabidopsis thaliana]	ref|NP_566996.1|
VSMuph2.0_chr13.g1788.1	-0.786529638	0.037318709	Nucleic acid-binding, OB-fold-like protein [Arabidopsis thaliana]	ref|NP_567560.2|
VSMuph2.0_chr13.g2055.1	-1.171062128	3.0972E-05	Class II aminoacyl-tRNA and biotin synthetases superfamily protein [Arabidopsis thaliana]	ref|NP_200479.1|
VSMuph2.0_chr13.g2056.1	-1.326930875	6.12866E-05	NA	-
VSMuph2.0_chr13.g2057.1	-1.333532552	0.000115015	NA	-
VSMuph2.0_chr13.g2069.1	1.47998851	0.006148923	cationic amino acid transporter 6 [Arabidopsis thaliana]	ref|NP_196097.1|
VSMuph2.0_chr13.g2380.i1	1.90792727	0.000282404	ARM repeat superfamily protein [Arabidopsis thaliana]	ref|NP_177765.1|
VSMuph2.0_chr13.g2445.1	0.90896834	0.015059271	HSP20-like chaperones superfamily protein [Arabidopsis thaliana]	ref|NP_001326356.1|
VSMuph2.0_chr13.g2725.1	0.371976306	0.014453431	NAD(P)-binding Rossmann-fold superfamily protein [Arabidopsis thaliana]	ref|NP_197445.1|
VSMuph2.0_chr13.g2738.1	0.827126438	0.005214398	NB-ARC domain-containing disease resistance protein [Arabidopsis thaliana]	ref|NP_188065.1|
VSMuph2.0_chr13.g2777.1	3.020805897	0.044242098	aminophospholipid ATPase 2 [Arabidopsis thaliana]	ref|NP_001190471.1|
VSMuph2.0_chr13.g2805.1	-0.939108789	9.44412E-08	zinc finger WD40 repeat protein 1 [Arabidopsis thaliana]	ref|NP_194274.2|
VSMuph2.0_chr13.g3237.1	0.946695345	0.019318195	sulfotransferase 2A [Arabidopsis thaliana]	ref|NP_568177.1|
VSMuph2.0_chr13.g3239.1	1.022158176	0.010946445	sulfotransferase 2A [Arabidopsis thaliana]	ref|NP_568177.1|
VSMuph2.0_chr13.g3241.1	1.104991646	0.004032038	sulfotransferase 2A [Arabidopsis thaliana]	ref|NP_568177.1|
VSMuph2.0_chr13.g3365.1	0.333576548	0.027205643	plant/protein (DUF810) [Arabidopsis thaliana]	ref|NP_196314.2|
VSMuph2.0_chr13.g3459.1	0.328581674	0.013358353	glycoside hydrolase family 2 protein [Arabidopsis thaliana]	ref|NP_001030858.1|
VSMuph2.0_chr13.g3517.1	0.565744802	0.003643383	terpene synthase 03 [Arabidopsis thaliana]	ref|NP_001031651.1|
VSMuph2.0_chr13.g3541.1	0.637526494	0.000344897	terpene synthase-like sequence-1,8-cineole [Arabidopsis thaliana]	ref|NP_189212.1|
VSMuph2.0_chr13.g3566.1	0.622172806	0.002101669	terpene synthase 03 [Arabidopsis thaliana]	ref|NP_001031651.1|
VSMuph2.0_chr13.g3848.1	-0.441803801	0.03056502	NB-ARC domain-containing disease resistance protein [Arabidopsis thaliana]	ref|NP_188065.1|
VSMuph2.0_chr13.g3850.1	-0.897512805	0.00280099	NB-ARC domain-containing disease resistance protein [Arabidopsis thaliana]	ref|NP_188065.1|
VSMuph2.0_chr13.g3872.1	-0.4347912	0.039445453	NB-ARC domain-containing disease resistance protein [Arabidopsis thaliana]	ref|NP_188065.1|
VSMuph2.0_chr13.g3874.1	-0.831686803	0.023370217	NB-ARC domain-containing disease resistance protein [Arabidopsis thaliana]	ref|NP_188065.1|
VSMuph2.0_chr13.g3875.i1	-2.833336389	0.019913033	agglutinin-like protein [Arabidopsis thaliana]	ref|NP_001319746.1|
VSMuph2.0_chr13.g4067.1	1.503119928	0.03642308	annexin 4 [Arabidopsis thaliana]	ref|NP_181409.1|
VSMuph2.0_chr13.g4086.i1	1.951866	8.18285E-05	ARM repeat superfamily protein [Arabidopsis thaliana]	ref|NP_177765.1|
VSMuph2.0_chr13.g4105.1	-0.632659101	0.014531115	NB-ARC domain-containing disease resistance protein [Arabidopsis thaliana]	ref|NP_188065.1|
VSMuph2.0_chr13.g4163.1	0.424346359	0.005895309	Plant transposase (Ptta/En/Spm family) [Arabidopsis thaliana]	ref|NP_849757.4|
VSMuph2.0_chr13.g4273.1	2.119241171	0.024229044	NA	-
VSMuph2.0_chr13.g4370.1	-0.299366494	0.004549475	separase [Arabidopsis thaliana]	ref|NP_001328112.1|
VSMuph2.0_chr13.g4427.1	0.842916762	0.019146529	NA	-
VSMuph2.0_chr13.g4537.1	-0.855764807	0.000515097	nuclear factor Y, subunit A1 [Arabidopsis thaliana]	ref|NP_974774.1|
VSMuph2.0_chr13.g4549.1	1.247985153	0.017572812	delta-latroinsectotoxin-Lt1a protein [Arabidopsis thaliana]	ref|NP_187462.1|
VSMuph2.0_chr13.g4553.i1	0.187904116	0.042777592	delta subunit of Mt ATP synthase [Arabidopsis thaliana]	ref|NP_196849.1|
VSMuph2.0_chr13.g4566.i1	0.261439429	0.036745549	ADP/ATP carrier 2 [Arabidopsis thaliana]	ref|NP_196853.1|
VSMuph2.0_chr13.g4632.1	2.054201467	0.001058002	O-fucosyltransferase family protein [Arabidopsis thaliana]	ref|NP_181978.1|
VSMuph2.0_chr13.g4655.1	1.686258275	0.01317227	beta glucosidase 17 [Arabidopsis thaliana]	ref|NP_181976.1|
VSMuph2.0_chr13.g4728.1	0.835895992	0.021606633	homeobox leucine zipper protein [Arabidopsis thaliana]	ref|NP_196289.2|
VSMuph2.0_chr13.g4742.i1	0.263834629	0.000754023	Citrate synthase family protein [Arabidopsis thaliana]	ref|NP_566016.1|
VSMuph2.0_chr13.g4750.1	-0.972168271	0.022281912	P-loop containing nucleoside triphosphate hydrolases superfamily protein [Arabidopsis thaliana]	ref|NP_567730.1|
VSMuph2.0_chr14.g0045.1	-1.514311909	0.00086982	aspartic proteinase A1 [Arabidopsis thaliana]	ref|NP_172655.1|
VSMuph2.0_chr14.g0057.1	-0.425394051	0.03905524	myosin heavy chain, cardiac protein [Arabidopsis thaliana]	ref|NP_974840.1|
VSMuph2.0_chr14.g0069.i1	0.399389279	5.57872E-10	ATP-citrate lyase A-3 [Arabidopsis thaliana]	ref|NP_172414.1|
VSMuph2.0_chr14.g0111.1	-0.425484381	0.008894003	Plant neutral invertase family protein [Arabidopsis thaliana]	ref|NP_176049.1|
VSMuph2.0_chr14.g0114.1	-0.433970057	0.009883126	Plant neutral invertase family protein [Arabidopsis thaliana]	ref|NP_176049.1|
VSMuph2.0_chr14.g0126.1	-1.252151897	3.13129E-06	Polynucleotidyl transferase, ribonuclease H-like superfamily protein [Arabidopsis thaliana]	ref|NP_187847.1|
VSMuph2.0_chr14.g0128.1	-1.167054883	0.004918828	basic helix-loop-helix (bHLH) DNA-binding superfamily protein [Arabidopsis thaliana]	ref|NP_563839.1|
VSMuph2.0_chr14.g0142.1	-0.44525308	0.010417908	Galactose oxidase/kelch repeat superfamily protein [Arabidopsis thaliana]	ref|NP_173296.3|
VSMuph2.0_chr14.g0155.1	0.423466488	0.040554531	basic region/leucine zipper motif 53 [Arabidopsis thaliana]	ref|NP_191801.1|
VSMuph2.0_chr14.g0164.1	0.251515725	0.02371383	calreticulin 1b [Arabidopsis thaliana]	ref|NP_172392.1|
VSMuph2.0_chr14.g0165.1	2.161245642	0.002301614	Adenine nucleotide alpha hydrolases-like superfamily protein [Arabidopsis thaliana]	ref|NP_191814.1|
VSMuph2.0_chr14.g0184.1	0.682210136	0.021098125	Ppx-GppA phosphatase [Arabidopsis thaliana]	ref|NP_001321826.1|
VSMuph2.0_chr14.g0191.i1	-1.028438917	0.042943544	GATA transcription factor 15 [Arabidopsis thaliana]	ref|NP_566290.1|
VSMuph2.0_chr14.g0225.1	-3.189989394	7.04109E-05	pectinesterase (Protein of unknown function, DUF538) [Arabidopsis thaliana]	ref|NP_563664.1|
VSMuph2.0_chr14.g0289.1	1.12373102	0.049302369	respiratory burst oxidase-like protein [Arabidopsis thaliana]	ref|NP_973799.1|
VSMuph2.0_chr14.g0297.1	-0.734916355	0.034337845	histone H2A 12 [Arabidopsis thaliana]	ref|NP_195876.1|
VSMuph2.0_chr14.g0304.1	-0.486454874	0.049302369	indeterminate(ID)-domain 2 [Arabidopsis thaliana]	ref|NP_190639.1|
VSMuph2.0_chr14.g0429.i1	0.641126685	0.010807286	long-chain acyl-CoA synthetase 7 [Arabidopsis thaliana]	ref|NP_198112.2|
VSMuph2.0_chr14.g0507.1	-0.636112476	0.035796799	mitochondrial editing factor 19 [Arabidopsis thaliana]	ref|NP_187175.2|
VSMuph2.0_chr14.g0526.1	-0.402711388	0.029251135	nucleotide repair protein [Arabidopsis thaliana]	ref|NP_187172.1|
VSMuph2.0_chr14.g0527.1	0.996199348	0.005085292	RING/U-box superfamily protein [Arabidopsis thaliana]	ref|NP_566249.1|
VSMuph2.0_chr14.g0674.1	-2.480258422	0.000225796	receptor-like kinase in in flowers 3 [Arabidopsis thaliana]	ref|NP_182322.1|
VSMuph2.0_chr14.g0686.i1	-0.665858157	2.08406E-08	alpha/beta-Hydrolases superfamily protein [Arabidopsis thaliana]	ref|NP_198084.1|
VSMuph2.0_chr14.g0691.i1	-0.611941428	0.007540743	gamma histone variant H2AX [Arabidopsis thaliana]	ref|NP_175868.1|
VSMuph2.0_chr14.g0710.1	1.786374945	0.029436171	LRR and NB-ARC domains-containing disease resistance protein [Arabidopsis thaliana]	ref|NP_001031216.1|
VSMuph2.0_chr14.g0737.1	0.546888037	0.00042077	sodium hydrogen exchanger 2 [Arabidopsis thaliana]	ref|NP_001326211.1|
VSMuph2.0_chr14.g0740.1	0.432397081	0.004846668	sodium hydrogen exchanger 2 [Arabidopsis thaliana]	ref|NP_187154.1|
VSMuph2.0_chr14.g0865.i1	-0.469243691	0.001819277	F-box/RNI-like superfamily protein [Arabidopsis thaliana]	ref|NP_567135.1|
VSMuph2.0_chr14.g0883.1	1.070273548	0.021493078	NA	-
VSMuph2.0_chr14.g1001.i1	-0.490325002	0.01386242	Tesmin/TSO1-like CXC domain-containing protein [Arabidopsis thaliana]	ref|NP_566718.2|
VSMuph2.0_chr14.g1048.i1	0.2375607	0.046858476	NAD(P)-linked oxidoreductase superfamily protein [Arabidopsis thaliana]	ref|NP_176268.1|
VSMuph2.0_chr14.g1076.1	-1.204777533	0.002573732	ATPase E1-E2 type family protein / haloacid dehalogenase-like hydrolase family protein [Arabidopsis thaliana]	ref|NP_191897.1|
VSMuph2.0_chr14.g1110.i1	0.56833846	0.006959769	GDP-D-mannose 3',5'-epimerase [Arabidopsis thaliana]	ref|NP_198236.1|
VSMuph2.0_chr14.g1621.1	-2.031153573	0.00889683	LIGHT-DEPENDENT SHORT HYPOCOTYLS-like protein (DUF640) [Arabidopsis thaliana]	ref|NP_198201.1|
VSMuph2.0_chr14.g1657.1	0.422494323	0.01386242	exportin-4 protein [Arabidopsis thaliana]	ref|NP_001326637.1|
VSMuph2.0_chr14.g1664.i1	0.399769519	0.004945073	exportin-4 protein [Arabidopsis thaliana]	ref|NP_001326636.1|
VSMuph2.0_chr14.g1849.1	-0.799736804	0.019334582	vacuolar sorting-associated protein (DUF946) [Arabidopsis thaliana]	ref|NP_001327779.1|
VSMuph2.0_chr14.g2785.i1	-2.928345693	0.043788953	dsRNA-binding domain-like superfamily protein [Arabidopsis thaliana]	ref|NP_001321280.1|
VSMuph2.0_chr14.g3051.i1	0.383419928	0.009732075	plastidic GLC translocator [Arabidopsis thaliana]	ref|NP_974787.1|
VSMuph2.0_chr14.g3084.1	0.487723619	0.03146792	Mannose-6-phosphate isomerase, type I [Arabidopsis thaliana]	ref|NP_186906.1|
VSMuph2.0_chr14.g3100.i1	0.926200838	0.028597022	uncharacterized protein AT5G16110 [Arabidopsis thaliana]	ref|NP_568326.2|
VSMuph2.0_chr14.g3101.1	1.216528471	0.001186648	Bifunctional inhibitor/lipid-transfer protein/seed storage 2S albumin superfamily protein [Arabidopsis thaliana]	ref|NP_568699.1|
VSMuph2.0_chr14.g3131.1	4.471338359	0.013841501	Regulator of Vps4 activity in the MVB pathway protein [Arabidopsis thaliana]	ref|NP_172792.1|
VSMuph2.0_chr14.g3194.1	0.639927431	8.33999E-07	allene oxide cyclase 4 [Arabidopsis thaliana]	ref|NP_172786.1|
VSMuph2.0_chr14.g3255.1	1.347333711	7.21487E-05	Methylenetetrahydrofolate reductase family protein [Arabidopsis thaliana]	ref|NP_198687.1|
VSMuph2.0_chr14.g3258.i1	0.306846919	0.022341175	Ypt/Rab-GAP domain of gyp1p superfamily protein [Arabidopsis thaliana]	ref|NP_566172.1|
VSMuph2.0_chr14.g3296.1	0.78710788	0.022341175	galacturonosyltransferase 9 [Arabidopsis thaliana]	ref|NP_566170.1|
VSMuph2.0_chr14.g3381.1	2.311601039	0.018062533	B12D protein [Arabidopsis thaliana]	ref|NP_189632.1|
VSMuph2.0_chr14.g3416.1	-0.872886344	1.12539E-08	NA	-
VSMuph2.0_chr14.g3417.1	-0.826352479	4.91671E-06	NA	-
VSMuph2.0_chr14.g3535.i1	-0.367813066	0.004718859	ARM repeat superfamily protein [Arabidopsis thaliana]	ref|NP_193739.1|
VSMuph2.0_chr14.g3540.1	-0.748232341	0.000104812	Avr9/Cf-9 rapidly elicited protein [Arabidopsis thaliana]	ref|NP_564601.1|
VSMuph2.0_chr14.g3551.i1	-1.108423127	1.13573E-06	retinoblastoma-related 1 [Arabidopsis thaliana]	ref|NP_566417.3|
VSMuph2.0_chr14.g3558.i1	0.554030622	0.006993348	Mitochondrial substrate carrier family protein [Arabidopsis thaliana]	ref|NP_199918.2|
VSMuph2.0_chr14.g3584.i1	-0.50079919	0.004585612	DCD (Development and Cell Death) domain protein [Arabidopsis thaliana]	ref|NP_974979.1|
VSMuph2.0_chr14.g3648.i1	1.486346134	0.035590319	NAC domain containing protein 83 [Arabidopsis thaliana]	ref|NP_196822.1|
VSMuph2.0_chr14.g3657.1	-0.879341053	0.025759067	Thioredoxin superfamily protein [Arabidopsis thaliana]	ref|NP_196911.1|
VSMuph2.0_chr14.g3684.1	0.875904483	0.002594614	NAD(P)-binding Rossmann-fold superfamily protein [Arabidopsis thaliana]	ref|NP_001326217.1|
VSMuph2.0_chr14.g3729.i1	0.310032146	0.043717992	sulfite oxidase [Arabidopsis thaliana]	ref|NP_186840.1|
VSMuph2.0_chr14.g3738.i1	-1.269687216	0.049649298	chloride channel B [Arabidopsis thaliana]	ref|NP_189353.1|
VSMuph2.0_chr14.g3775.1	0.436867683	0.048776083	disease resistance family protein / LRR family protein [Arabidopsis thaliana]	ref|NP_181039.1|
VSMuph2.0_chr14.g3789.1	0.624959639	0.038708727	NA	-
VSMuph2.0_chr14.g3854.i1	0.300889054	0.001915806	Cytochrome C1 family [Arabidopsis thaliana]	ref|NP_198897.1|
VSMuph2.0_chr14.g3858.1	-1.130311112	0.031782663	uncharacterized protein AT3G27250 [Arabidopsis thaliana]	ref|NP_189361.1|
VSMuph2.0_chr14.g3883.1	0.403281214	0.012034203	alpha/beta-Hydrolases superfamily protein [Arabidopsis thaliana]	ref|NP_189367.1|
VSMuph2.0_chr14.g3947.i1	0.24912075	0.018052933	RING domain ligase2 [Arabidopsis thaliana]	ref|NP_974780.1|
VSMuph2.0_chr14.g3958.i1	-0.593170761	0.002870554	aldose 1-epimerase family protein [Arabidopsis thaliana]	ref|NP_568301.1|
VSMuph2.0_chr14.g4064.1	0.41775434	0.019319182	UDP-N-acetylglucosamine-N-acetylmuramyl-pyrophosphoryl-undecaprenol N-acetylglucosamine protein [Arabidopsis thaliana]	ref|NP_201101.2|
VSMuph2.0_chr14.g4092.i1	0.153777014	0.036388942	Protein kinase superfamily protein [Arabidopsis thaliana]	ref|NP_196976.2|
VSMuph2.0_chr14.g4125.1	-0.927007325	0.033363023	RING/U-box superfamily protein [Arabidopsis thaliana]	ref|NP_179455.1|
VSMuph2.0_chr14.g4143.1	3.586965399	0.019284525	NA	-
VSMuph2.0_chr14.g4174.1	1.018288259	7.98936E-05	Gibberellin-regulated family protein [Arabidopsis thaliana]	ref|NP_196996.1|
VSMuph2.0_chr14.g4176.i1	1.45057727	0.022330347	senescence-associated gene 101 [Arabidopsis thaliana]	ref|NP_568307.3|
VSMuph2.0_chr14.g4177.1	0.940479011	0.004800251	senescence-associated gene 101 [Arabidopsis thaliana]	ref|NP_568307.3|
VSMuph2.0_chr14.g4178.i1	0.800775127	0.043621633	senescence-associated gene 101 [Arabidopsis thaliana]	ref|NP_568307.3|
VSMuph2.0_chr14.g4218.i1	1.361391707	0.018309744	CW14 protein (DUF1336) [Arabidopsis thaliana]	ref|NP_564750.1|
VSMuph2.0_chr14.g4254.i1	2.942601774	0.008894003	aldehyde dehydrogenase 10A8 [Arabidopsis thaliana]	ref|NP_565094.1|
VSMuph2.0_chr14.g4305.1	-3.207093212	0.005811461	Integrase-type DNA-binding superfamily protein [Arabidopsis thaliana]	ref|NP_001030857.1|
VSMuph2.0_chr14.g4308.i1	0.286613365	0.00157275	ATPase, V0/A0 complex, subunit C/D [Arabidopsis thaliana]	ref|NP_189513.1|
VSMuph2.0_chr14.g4312.i1	0.492146627	0.00909865	serine carboxypeptidase-like 46 [Arabidopsis thaliana]	ref|NP_850212.1|
VSMuph2.0_chr14.g4364.1	0.570616269	0.01861193	Homeobox-leucine zipper protein family [Arabidopsis thaliana]	ref|NP_177136.1|
VSMuph2.0_chr14.g4365.1	1.080909332	0.025051934	Glutaredoxin family protein [Arabidopsis thaliana]	ref|NP_680368.1|
VSMuph2.0_chr14.g4370.1	0.642914205	0.03758358	ATP binding cassette subfamily B19 [Arabidopsis thaliana]	ref|NP_189528.1|
VSMuph2.0_chr14.g4412.1	1.153938696	0.019901509	NOD26-like intrinsic protein 1;2 [Arabidopsis thaliana]	ref|NP_193626.1|
VSMuph2.0_chr14.g4419.1	-0.397306064	0.011423816	homeobox protein 34 [Arabidopsis thaliana]	ref|NP_189534.1|
VSMuph2.0_chr14.g4446.1	-0.694152994	0.033851387	cycling DOF factor 2 [Arabidopsis thaliana]	ref|NP_851106.1|
VSMuph2.0_chr14.g4448.1	2.511093464	0.000964381	Calcium-binding EF-hand family protein [Arabidopsis thaliana]	ref|NP_568568.1|
VSMuph2.0_chr14.g4458.i1	-2.793186757	1.38458E-05	NAC domain containing protein 100 [Arabidopsis thaliana]	ref|NP_200951.1|
VSMuph2.0_chr14.g4515.1	-0.46148649	0.024654524	calmodulin-binding protein-like protein [Arabidopsis thaliana]	ref|NP_189577.2|
VSMuph2.0_chr14.g4537.1	0.651295307	0.039728219	NA	-
VSMuph2.0_chr14.g4541.i1	0.230568127	0.007463743	Insulinase (Peptidase family M16) protein [Arabidopsis thaliana]	ref|NP_186858.1|
VSMuph2.0_chr14.g4542.i1	0.332990869	0.02784383	biotin carboxyl carrier protein 2 [Arabidopsis thaliana]	ref|NP_568316.1|
VSMuph2.0_chr15.g0414.1	1.654097566	0.02593361	NA	-
VSMuph2.0_chr15.g0980.1	1.809432211	0.00040374	basic helix-loop-helix (bHLH) DNA-binding superfamily protein [Arabidopsis thaliana]	ref|NP_180679.2|
VSMuph2.0_chr15.g1120.i1	-1.270934875	0.024523748	Tetratricopeptide repeat (TPR)-like superfamily protein [Arabidopsis thaliana]	ref|NP_171969.2|
VSMuph2.0_chr15.g1276.i1	0.244971386	0.04390782	Sec23/Sec24 protein transport family protein [Arabidopsis thaliana]	ref|NP_179757.1|
VSMuph2.0_chr15.g1406.1	0.324155808	0.013306107	signal transducer, putative (DUF3550/UPF0682) [Arabidopsis thaliana]	ref|NP_566209.1|
VSMuph2.0_chr15.g1772.1	0.452596603	0.002084888	cytochrome c oxidase 10 [Arabidopsis thaliana]	ref|NP_566019.1|
VSMuph2.0_chr15.g2194.1	-1.323163812	7.62838E-08	Integrase-type DNA-binding superfamily protein [Arabidopsis thaliana]	ref|NP_182021.1|
VSMuph2.0_chr15.g2309.1	1.328360083	0.015700862	ELCH-like protein [Arabidopsis thaliana]	ref|NP_196890.1|
VSMuph2.0_chr15.g2360.1	3.081893726	0.00688899	SPX domain protein 3 [Arabidopsis thaliana]	ref|NP_182038.1|
VSMuph2.0_chr15.g2387.1	0.548567998	0.001854992	Transketolase [Arabidopsis thaliana]	ref|NP_566041.2|
VSMuph2.0_chr15.g2447.i1	1.797003865	0.00471634	LOB domain-containing protein 18 [Arabidopsis thaliana]	ref|NP_850436.1|
VSMuph2.0_chr15.g2466.1	-1.33710425	0.001570065	secretory 1A [Arabidopsis thaliana]	ref|NP_001184888.1|
VSMuph2.0_chr15.g2472.i1	-1.126822316	1.94106E-06	DUF4378 domain protein [Arabidopsis thaliana]	ref|NP_567186.1|
VSMuph2.0_chr15.g2482.1	0.36233036	0.006815136	phospholipase D beta 1 [Arabidopsis thaliana]	ref|NP_565963.2|
VSMuph2.0_chr15.g2488.1	0.293585024	0.02173978	phospholipase D beta 1 [Arabidopsis thaliana]	ref|NP_565963.2|
VSMuph2.0_chr15.g2496.1	0.864630966	0.011476402	xylem serine peptidase 1 [Arabidopsis thaliana]	ref|NP_567155.1|
VSMuph2.0_chr15.g2514.1	0.493617558	0.007656473	Protein kinase superfamily protein [Arabidopsis thaliana]	ref|NP_182083.1|
VSMuph2.0_chr15.g2584.1	-0.44107103	0.005595911	ARM repeat superfamily protein [Arabidopsis thaliana]	ref|NP_182096.1|
VSMuph2.0_chr15.g2625.i1	0.471123817	0.000129649	3-oxo-5-alpha-steroid 4-dehydrogenase (DUF1295) [Arabidopsis thaliana]	ref|NP_182212.1|
VSMuph2.0_chr15.g2633.i1	1.623978595	0.015351277	NAC transcription factor-like 9 [Arabidopsis thaliana]	ref|NP_567986.3|
VSMuph2.0_chr15.g2634.1	1.397077677	0.017956346	NAC transcription factor-like 9 [Arabidopsis thaliana]	ref|NP_567986.3|
VSMuph2.0_chr15.g2657.1	-1.390694083	3.85694E-05	Late embryogenesis abundant (LEA) hydroxyproline-rich glycoprotein family [Arabidopsis thaliana]	ref|NP_192050.1|
VSMuph2.0_chr15.g2682.1	-1.14029754	0.00034272	3-ketoacyl-CoA synthase 1 [Arabidopsis thaliana]	ref|NP_171620.2|
VSMuph2.0_chr15.g2702.i1	-1.442636463	0.011210318	homeobox 7 [Arabidopsis thaliana]	ref|NP_182191.1|
VSMuph2.0_chr15.g2740.i1	-0.820680816	8.86023E-05	RNA-binding (RRM/RBD/RNP motifs) family protein [Arabidopsis thaliana]	ref|NP_567120.1|
VSMuph2.0_chr15.g2751.1	-0.921689641	6.5495E-06	Dof-type zinc finger DNA-binding family protein [Arabidopsis thaliana]	ref|NP_001325590.1|
VSMuph2.0_chr15.g2855.i1	-0.764650487	0.047962011	regulatory component of ABA receptor 1 [Arabidopsis thaliana]	ref|NP_563626.1|
VSMuph2.0_chr15.g2860.1	-0.703553012	0.038028766	Histone superfamily protein [Arabidopsis thaliana]	ref|NP_563627.1|
VSMuph2.0_chr15.g2877.i1	-0.685884519	0.001915806	Auxin-responsive GH3 family protein [Arabidopsis thaliana]	ref|NP_001189757.1|
VSMuph2.0_chr15.g2903.i1	0.468828608	1.6864E-13	GDSL-like Lipase/Acylhydrolase superfamily protein [Arabidopsis thaliana]	ref|NP_192022.1|
VSMuph2.0_chr15.g2997.1	0.185001752	0.025712462	exocyst complex component sec10 [Arabidopsis thaliana]	ref|NP_568270.3|
VSMuph2.0_chr15.g3035.1	-0.499242749	0.005641132	RHO guanyl-nucleotide exchange factor 3 [Arabidopsis thaliana]	ref|NP_001328183.1|
VSMuph2.0_chr15.g3110.1	-0.645259126	0.047748176	NB-ARC domain-containing disease resistance protein [Arabidopsis thaliana]	ref|NP_190255.1|
VSMuph2.0_chr15.g3221.i1	-0.407398309	0.043310489	N-terminal nucleophile aminohydrolases (Ntn hydrolases) superfamily protein [Arabidopsis thaliana]	ref|NP_191968.3|
VSMuph2.0_chr16.g0030.i1	-0.489260954	0.000396935	ankyrin repeat protein [Arabidopsis thaliana]	ref|NP_001077818.1|
VSMuph2.0_chr16.g0059.1	-0.385404438	0.032904826	Major facilitator superfamily protein [Arabidopsis thaliana]	ref|NP_564843.1|
VSMuph2.0_chr16.g0060.1	-0.476346362	0.001244021	polymerase delta 4 [Arabidopsis thaliana]	ref|NP_563854.1|
VSMuph2.0_chr16.g0091.1	-4.65565003	0.031485097	cytochrome P450, family 87, subfamily A, polypeptide 6 [Arabidopsis thaliana]	ref|NP_176674.1|
VSMuph2.0_chr16.g0221.i1	0.304241004	0.00066455	NA	-
VSMuph2.0_chr16.g0298.i1	-0.32956188	0.032091579	heat shock factor 3 [Arabidopsis thaliana]	ref|NP_850832.1|
VSMuph2.0_chr16.g0677.1	-0.312543474	0.036388942	P-loop containing nucleoside triphosphate hydrolases superfamily protein [Arabidopsis thaliana]	ref|NP_200954.1|
VSMuph2.0_chr16.g0694.1	-0.516455405	0.028223117	structural maintenance of chromosomes 6A [Arabidopsis thaliana]	ref|NP_196383.1|
VSMuph2.0_chr16.g0846.1	1.5601797	0.003841178	ethylene responsive element binding factor 1 [Arabidopsis thaliana]	ref|NP_567530.4|
VSMuph2.0_chr16.g0862.1	2.078807719	0.004701998	Integrase-type DNA-binding superfamily protein [Arabidopsis thaliana]	ref|NP_568755.1|
VSMuph2.0_chr16.g0865.1	1.776289137	0.00616313	Integrase-type DNA-binding superfamily protein [Arabidopsis thaliana]	ref|NP_568755.1|
VSMuph2.0_chr16.g0866.1	1.746702146	0.001027342	Integrase-type DNA-binding superfamily protein [Arabidopsis thaliana]	ref|NP_568755.1|
VSMuph2.0_chr16.g0868.1	1.985717793	0.000357927	Integrase-type DNA-binding superfamily protein [Arabidopsis thaliana]	ref|NP_568755.1|
VSMuph2.0_chr16.g0869.1	1.675249371	0.026846137	Integrase-type DNA-binding superfamily protein [Arabidopsis thaliana]	ref|NP_568755.1|
VSMuph2.0_chr16.g0870.1	1.965249847	0.011558677	Integrase-type DNA-binding superfamily protein [Arabidopsis thaliana]	ref|NP_568755.1|
VSMuph2.0_chr16.g0872.1	1.899114783	0.025276584	Integrase-type DNA-binding superfamily protein [Arabidopsis thaliana]	ref|NP_568755.1|
VSMuph2.0_chr16.g0873.1	1.829236309	0.015579013	Integrase-type DNA-binding superfamily protein [Arabidopsis thaliana]	ref|NP_568755.1|
VSMuph2.0_chr16.g0884.1	2.67145508	0.002103948	Integrase-type DNA-binding superfamily protein [Arabidopsis thaliana]	ref|NP_568755.1|
VSMuph2.0_chr16.g0889.1	2.289652194	6.12866E-05	Integrase-type DNA-binding superfamily protein [Arabidopsis thaliana]	ref|NP_568755.1|
VSMuph2.0_chr16.g1865.i1	1.669812782	3.64317E-08	putative glycerol-3-phosphate transporter 1 [Arabidopsis thaliana]	ref|NP_566891.1|
VSMuph2.0_chr16.g1961.1	-1.775410342	0.002180718	Plant invertase/pectin methylesterase inhibitor superfamily protein [Arabidopsis thaliana]	ref|NP_201042.2|
VSMuph2.0_chr16.g2126.i1	-0.437627006	0.040925085	nucleotide-sensitive chloride conductance regulator (ICln) family protein [Arabidopsis thaliana]	ref|NP_001119478.1|
VSMuph2.0_chr16.g2691.i1	-0.764500289	0.047419604	ferric reduction oxidase 4 [Arabidopsis thaliana]	ref|NP_197786.2|
VSMuph2.0_chr16.g2721.1	1.350580188	0.047968717	Heavy metal transport/detoxification superfamily protein [Arabidopsis thaliana]	ref|NP_171656.1|
VSMuph2.0_chr16.g2854.1	-0.816996307	2.38191E-06	membrane-associated kinase regulator [Arabidopsis thaliana]	ref|NP_568780.1|
VSMuph2.0_chr16.g2891.i1	-1.387966453	0.000139828	timeless family protein [Arabidopsis thaliana]	ref|NP_001330129.1|
VSMuph2.0_chr16.g2936.1	0.426088659	0.000544932	myosin heavy chain-like protein [Arabidopsis thaliana]	ref|NP_568789.1|
VSMuph2.0_chr16.g2938.i1	-0.536456926	0.004945073	hAT transposon superfamily [Arabidopsis thaliana]	ref|NP_178092.4|
VSMuph2.0_chr16.g2955.i1	0.238721942	0.018052933	Protein phosphatase 2C family protein [Arabidopsis thaliana]	ref|NP_568786.1|
VSMuph2.0_chr16.g3031.1	0.874652927	0.021184905	Protein kinase superfamily protein [Arabidopsis thaliana]	ref|NP_001185332.1|
VSMuph2.0_chr16.g3032.i1	0.45541196	0.015896106	PR5-like receptor kinase [Arabidopsis thaliana]	ref|NP_198644.1|
VSMuph2.0_chr16.g3034.1	2.734671246	0.0008926	NA	-
VSMuph2.0_chr16.g3095.1	0.686594521	0.008717985	serine protease inhibitor, Kazal-type family protein [Arabidopsis thaliana]	ref|NP_567214.1|
VSMuph2.0_chr16.g3141.1	1.16535399	0.04850816	Avr9/Cf-9 rapidly elicited protein [Arabidopsis thaliana]	ref|NP_001031132.1|
VSMuph2.0_chr16.g3150.i1	-0.863465452	0.014112035	IQ-domain 18 [Arabidopsis thaliana]	ref|NP_001117204.1|
VSMuph2.0_chr16.g3169.1	0.34369586	0.011116733	NagB/RpiA/CoA transferase-like superfamily protein [Arabidopsis thaliana]	ref|NP_568445.1|
VSMuph2.0_chr16.g3173.i1	-2.737577819	5.92436E-05	cytochrome B5 isoform E [Arabidopsis thaliana]	ref|NP_200168.1|
VSMuph2.0_chr16.g3179.1	0.742977863	0.006206573	P-loop containing nucleoside triphosphate hydrolases superfamily protein [Arabidopsis thaliana]	ref|NP_182185.2|
VSMuph2.0_chr16.g3186.1	-0.495378859	0.005155563	NA	-
VSMuph2.0_chr16.g3244.i1	0.310200012	0.049157528	prolyl oligopeptidase family protein [Arabidopsis thaliana]	ref|NP_197814.1|
VSMuph2.0_chr17.g0028.i1	0.298430881	0.001776885	NAD(P)-binding Rossmann-fold superfamily protein [Arabidopsis thaliana]	ref|NP_199916.1|
VSMuph2.0_chr17.g0035.i1	-0.818371796	0.006472433	stress up-regulated Nod 19 protein [Arabidopsis thaliana]	ref|NP_200990.2|
VSMuph2.0_chr17.g0045.1	0.858019307	0.009104939	Tetratricopeptide repeat (TPR)-like superfamily protein [Arabidopsis thaliana]	ref|NP_172286.1|
VSMuph2.0_chr17.g0086.i1	0.470620687	4.41032E-08	phosphate transporter 3;1 [Arabidopsis thaliana]	ref|NP_196908.1|
VSMuph2.0_chr17.g0137.1	1.228968514	0.004627852	HXXXD-type acyl-transferase family protein [Arabidopsis thaliana]	ref|NP_851111.1|
VSMuph2.0_chr17.g0138.1	-0.370923145	0.049717947	DEK domain-containing chromatin associated protein [Arabidopsis thaliana]	ref|NP_001154794.1|
VSMuph2.0_chr17.g0152.1	1.297639637	0.024082531	fatty acyl-ACP thioesterases B [Arabidopsis thaliana]	ref|NP_172327.1|
VSMuph2.0_chr17.g0180.i1	-0.307932012	0.013907839	SUMO-activating enzyme 1A [Arabidopsis thaliana]	ref|NP_567712.1|
VSMuph2.0_chr17.g0182.i1	-1.718381125	0.044306425	WRKY DNA-binding protein 75 [Arabidopsis thaliana]	ref|NP_196812.1|
VSMuph2.0_chr17.g0197.1	0.845324265	4.9272E-07	purple acid phosphatase 27 [Arabidopsis thaliana]	ref|NP_199851.2|
VSMuph2.0_chr17.g0217.i1	0.371406732	0.007486743	AAA-type ATPase family protein [Arabidopsis thaliana]	ref|NP_567238.2|
VSMuph2.0_chr17.g0218.1	0.243151832	0.037318709	oligomeric golgi complex subunit-like protein [Arabidopsis thaliana]	ref|NP_567710.1|
VSMuph2.0_chr17.g0230.1	0.901683106	0.015700862	uridine kinase/uracil phosphoribosyltransferase 1 [Arabidopsis thaliana]	ref|NP_198903.1|
VSMuph2.0_chr17.g0257.1	0.813705251	0.029557233	Protein kinase superfamily protein [Arabidopsis thaliana]	ref|NP_176925.1|
VSMuph2.0_chr17.g0280.1	0.664275784	0.026625529	NF-X-like 1 [Arabidopsis thaliana]	ref|NP_001323075.1|
VSMuph2.0_chr17.g0303.1	1.87202086	0.000455929	DUF4228 domain protein [Arabidopsis thaliana]	ref|NP_173265.1|
VSMuph2.0_chr17.g0365.1	0.230014632	0.047349447	translocon at the outer membrane of chloroplasts 64-III [Arabidopsis thaliana]	ref|NP_001325422.1|
VSMuph2.0_chr17.g0391.i1	0.364909139	0.001122436	protein tyrosine kinase family protein [Arabidopsis thaliana]	ref|NP_177507.1|
VSMuph2.0_chr17.g0399.1	0.595452436	3.49408E-07	GPI-anchored protein [Arabidopsis thaliana]	ref|NP_566596.1|
VSMuph2.0_chr17.g0414.i1	0.221068117	0.023250311	peroxin 3 [Arabidopsis thaliana]	ref|NP_683410.1|
VSMuph2.0_chr17.g0429.1	0.305256349	0.044195027	ATP synthase alpha/beta family protein [Arabidopsis thaliana]	ref|NP_680155.1|
VSMuph2.0_chr17.g0481.1	-0.816770635	0.002710987	Glycosyl hydrolase family 38 protein [Arabidopsis thaliana]	ref|NP_851037.2|
VSMuph2.0_chr17.g0490.1	0.40668599	0.002189024	cytochrome P450, family 77, subfamily A, polypeptide 5 pseudogene [Arabidopsis thaliana]	ref|NP_566605.1|
VSMuph2.0_chr17.g0512.1	3.271311997	0.001756637	Calmodulin binding protein-like protein [Arabidopsis thaliana]	ref|NP_565074.2|
VSMuph2.0_chr17.g0531.1	1.438661778	0.002101669	beta HLH protein 93 [Arabidopsis thaliana]	ref|NP_569014.1|
VSMuph2.0_chr17.g0533.i1	-0.236505438	0.037470022	Small nuclear ribonucleoprotein family protein [Arabidopsis thaliana]	ref|NP_179464.1|
VSMuph2.0_chr17.g0551.1	1.343941843	0.022780663	LOB domain-containing protein 41 [Arabidopsis thaliana]	ref|NP_566175.1|
VSMuph2.0_chr17.g0591.i1	0.259065238	0.008791369	stomatal cytokinesis defective / SCD1 protein (SCD1) [Arabidopsis thaliana]	ref|NP_850959.1|
VSMuph2.0_chr17.g0628.1	-0.514602118	0.00055987	Transmembrane Fragile-X-F-associated protein [Arabidopsis thaliana]	ref|NP_177535.2|
VSMuph2.0_chr17.g0723.1	0.167053995	0.024258249	tRNA synthetase beta subunit family protein [Arabidopsis thaliana]	ref|NP_849879.1|
VSMuph2.0_chr17.g0771.1	1.769535313	0.002774989	UDP-glucosyl transferase 89B1 [Arabidopsis thaliana]	ref|NP_177529.2|
VSMuph2.0_chr17.g0772.1	3.252492642	0.004333691	UDP-glucosyl transferase 89B1 [Arabidopsis thaliana]	ref|NP_177529.2|
VSMuph2.0_chr17.g0807.1	1.133907641	0.008881653	sulfotransferase 17 [Arabidopsis thaliana]	ref|NP_173294.1|
VSMuph2.0_chr17.g0830.1	0.367986993	0.044242098	reversibly glycosylated polypeptide 3 [Arabidopsis thaliana]	ref|NP_187502.2|
VSMuph2.0_chr17.g0832.1	-0.348078643	0.031741138	COBRA-like extracellular glycosyl-phosphatidyl inositol-anchored protein family [Arabidopsis thaliana]	ref|NP_001331538.1|
VSMuph2.0_chr17.g0869.i1	1.457523941	0.023476279	myosin-binding protein, putative (Protein of unknown function, DUF593) [Arabidopsis thaliana]	ref|NP_173333.1|
VSMuph2.0_chr17.g0980.i1	0.633643782	3.36799E-05	S-adenosyl-L-methionine-dependent methyltransferases superfamily protein [Arabidopsis thaliana]	ref|NP_849710.1|
VSMuph2.0_chr17.g1010.1	0.890101098	0.009220127	Gibberellin-regulated family protein [Arabidopsis thaliana]	ref|NP_177605.2|
VSMuph2.0_chr17.g1025.1	-0.662654384	0.026040227	uncharacterized protein AT3G47510 [Arabidopsis thaliana]	ref|NP_190335.1|
VSMuph2.0_chr17.g1028.1	-0.696097698	0.001123611	cycling DOF factor 3 [Arabidopsis thaliana]	ref|NP_190334.1|
VSMuph2.0_chr17.g1036.1	-1.274592632	0.000344897	expansin A1 [Arabidopsis thaliana]	ref|NP_849868.1|
VSMuph2.0_chr17.g1056.1	-1.03578455	0.002587428	NAC domain containing protein 100 [Arabidopsis thaliana]	ref|NP_200951.1|
VSMuph2.0_chr17.g1087.1	0.863164033	0.016168392	Galactosyl transferase GMA12/MNN10 family protein [Arabidopsis thaliana]	ref|NP_196389.1|
VSMuph2.0_chr17.g1165.i1	0.44909427	0.032934909	Protein phosphatase 2C family protein [Arabidopsis thaliana]	ref|NP_193391.3|
VSMuph2.0_chr17.g1199.1	-0.831300817	0.011183996	UDP-Glycosyltransferase superfamily protein [Arabidopsis thaliana]	ref|NP_186859.1|
VSMuph2.0_chr17.g1223.i1	0.367977253	0.021176323	leo1-like family protein [Arabidopsis thaliana]	ref|NP_851237.1|
VSMuph2.0_chr17.g1250.i1	0.276951841	0.000190034	gamma subunit of Mt ATP synthase [Arabidopsis thaliana]	ref|NP_180863.1|
VSMuph2.0_chr17.g1321.i1	0.414487399	0.027137258	ADP-glucose pyrophosphorylase family protein [Arabidopsis thaliana]	ref|NP_849886.1|
VSMuph2.0_chr17.g1322.i1	0.51646205	0.000178166	ADP-glucose pyrophosphorylase family protein [Arabidopsis thaliana]	ref|NP_849886.1|
VSMuph2.0_chr17.g1341.i1	0.347749741	0.001312605	Sterile alpha motif (SAM) domain-containing protein [Arabidopsis thaliana]	ref|NP_001320860.1|
VSMuph2.0_chr17.g1342.1	0.976162429	0.039019891	plant U-box 38 [Arabidopsis thaliana]	ref|NP_201323.1|
VSMuph2.0_chr17.g1354.1	-0.574647152	0.037318709	Calmodulin binding protein-like protein [Arabidopsis thaliana]	ref|NP_001318865.1|
VSMuph2.0_chr17.g1487.i1	1.692337154	0.015885515	uncharacterized protein AT1G23550 [Arabidopsis thaliana]	ref|NP_173769.1|
VSMuph2.0_chr17.g1491.i1	0.161604905	0.01375973	peroxin 14 [Arabidopsis thaliana]	ref|NP_201087.3|
VSMuph2.0_chr17.g1512.i1	3.637855013	0.001915806	pantothenate kinase 2 [Arabidopsis thaliana]	ref|NP_194945.3|
VSMuph2.0_chr17.g1513.i1	0.283424029	0.032718187	pantothenate kinase 2 [Arabidopsis thaliana]	ref|NP_194945.3|
VSMuph2.0_chr17.g1544.1	0.382990323	0.000294672	uncharacterized protein AT3G48200 [Arabidopsis thaliana]	ref|NP_566899.1|
VSMuph2.0_chr17.g1663.i1	1.743441151	0.00889683	Octicosapeptide/Phox/Bem1p family protein [Arabidopsis thaliana]	ref|NP_974366.1|
VSMuph2.0_chr17.g1729.1	1.072061217	0.048835919	manganese-dependent ADP-ribose/CDP-alcohol diphosphatase-like protein [Arabidopsis thaliana]	ref|NP_974609.1|
VSMuph2.0_chr17.g1733.i1	-0.512010595	0.022082843	LAMMER-type protein kinase AFC2 [Arabidopsis thaliana]	ref|NP_194205.1|
VSMuph2.0_chr17.g1820.1	-3.026527732	0.001123137	Cysteine proteinases superfamily protein [Arabidopsis thaliana]	ref|NP_568722.1|
VSMuph2.0_chr17.g1860.1	-0.292610154	0.017136083	Zinc finger C-x8-C-x5-C-x3-H type family protein [Arabidopsis thaliana]	ref|NP_190414.1|
VSMuph2.0_chr17.g1890.1	-1.387544107	4.80049E-05	response regulator 11 [Arabidopsis thaliana]	ref|NP_176938.1|
VSMuph2.0_chr18.g0034.1	0.825782709	0.018809372	Protein kinase superfamily protein [Arabidopsis thaliana]	ref|NP_180916.1|
VSMuph2.0_chr18.g0084.i1	-0.248425158	0.023457069	AT hook motif DNA-binding family protein [Arabidopsis thaliana]	ref|NP_973590.1|
VSMuph2.0_chr18.g0138.i1	-0.322969006	0.020787731	high mobility group B3 [Arabidopsis thaliana]	ref|NP_564124.1|
VSMuph2.0_chr18.g0153.i1	-0.284338188	0.041910602	Small nuclear ribonucleoprotein family protein [Arabidopsis thaliana]	ref|NP_564119.1|
VSMuph2.0_chr18.g0160.i1	0.409703858	0.00022253	acyl activating enzyme 1 [Arabidopsis thaliana]	ref|NP_564116.1|
VSMuph2.0_chr18.g0184.i1	0.278033628	0.008894003	Transducin/WD40 repeat-like superfamily protein [Arabidopsis thaliana]	ref|NP_173478.2|
VSMuph2.0_chr18.g0213.1	0.408573997	6.79237E-05	Zinc-binding alcohol dehydrogenase family protein [Arabidopsis thaliana]	ref|NP_199040.1|
VSMuph2.0_chr18.g0240.1	-0.50124724	0.025588904	mechanosensitive channel of small conductance-like 4 [Arabidopsis thaliana]	ref|NP_175752.1|
VSMuph2.0_chr18.g0256.1	-1.754101232	0.000413167	Major facilitator superfamily protein [Arabidopsis thaliana]	ref|NP_001318729.1|
VSMuph2.0_chr18.g0289.1	1.087694999	0.039907049	RING/U-box superfamily protein [Arabidopsis thaliana]	ref|NP_199035.1|
VSMuph2.0_chr18.g0302.1	-2.086829543	0.004488708	NA	-
VSMuph2.0_chr18.g0355.1	0.566330873	1.0718E-11	UDP-sugar pyrophosphorylase [Arabidopsis thaliana]	ref|NP_568775.1|
VSMuph2.0_chr18.g0365.i1	-0.414703048	0.014531115	transcription coactivator [Arabidopsis thaliana]	ref|NP_177856.2|
VSMuph2.0_chr18.g0422.1	-0.310213756	0.001739042	replication factor C subunit 3 [Arabidopsis thaliana]	ref|NP_177871.1|
VSMuph2.0_chr18.g0433.i1	1.732990456	7.96722E-20	response regulator 9 [Arabidopsis thaliana]	ref|NP_191263.1|
VSMuph2.0_chr18.g0435.1	-1.257651707	9.15801E-09	IAA-amino acid hydrolase ILR1-like 6 [Arabidopsis thaliana]	ref|NP_175086.1|
VSMuph2.0_chr18.g0510.i1	-0.705101991	0.004718859	Histone H3 K4-specific methyltransferase SET7/9 family protein [Arabidopsis thaliana]	ref|NP_173610.1|
VSMuph2.0_chr18.g0515.i1	-0.496199708	0.005941889	Ribonuclease II/R family protein [Arabidopsis thaliana]	ref|NP_177891.1|
VSMuph2.0_chr18.g0528.1	1.431483124	0.007863213	uncharacterized protein AT2G21050 [Arabidopsis thaliana]	ref|NP_179701.1|
VSMuph2.0_chr18.g0572.i1	0.29210701	0.004333691	C-jun-amino-terminal kinase-interacting protein [Arabidopsis thaliana]	ref|NP_174891.1|
VSMuph2.0_chr18.g0683.1	1.160282285	1.06871E-09	peptidase [Arabidopsis thaliana]	ref|NP_564450.1|
VSMuph2.0_chr18.g0688.i1	-1.788996669	0.006208816	phytochrome-associated protein phosphatase type 2C [Arabidopsis thaliana]	ref|NP_564165.1|
VSMuph2.0_chr18.g0710.1	-1.21821674	0.013756275	UDP-glucosyl transferase 85A2 [Arabidopsis thaliana]	ref|NP_173653.1|
VSMuph2.0_chr18.g0717.1	-4.275909575	0.023338641	UDP-glucosyl transferase 85A2 [Arabidopsis thaliana]	ref|NP_173653.1|
VSMuph2.0_chr18.g0784.1	1.942667068	0.017651372	RING/U-box superfamily protein [Arabidopsis thaliana]	ref|NP_177365.1|
VSMuph2.0_chr18.g0837.i1	1.104802056	0.019466145	dihydrofolate reductase [Arabidopsis thaliana]	ref|NP_567701.1|
VSMuph2.0_chr18.g0842.1	-0.766748298	0.02784383	homeobox protein 22 [Arabidopsis thaliana]	ref|NP_194197.1|
VSMuph2.0_chr18.g0860.i1	0.699378224	5.40522E-05	Cyclin D2;1 [Arabidopsis thaliana]	ref|NP_001189576.1|
VSMuph2.0_chr18.g0893.1	1.157808493	0.020870786	Eukaryotic aspartyl protease family protein [Arabidopsis thaliana]	ref|NP_563851.1|
VSMuph2.0_chr18.g0930.1	1.150219102	0.028973986	Fibronectin type III domain-containing protein [Arabidopsis thaliana]	ref|NP_001332646.1|
VSMuph2.0_chr18.g0935.1	0.555851361	0.005462762	Tetratricopeptide repeat (TPR)-like superfamily protein [Arabidopsis thaliana]	ref|NP_201355.1|
VSMuph2.0_chr18.g0974.i1	0.774195211	3.9772E-06	CHCH domain protein [Arabidopsis thaliana]	ref|NP_201245.1|
VSMuph2.0_chr18.g0988.i1	2.020695854	4.82983E-07	uncharacterized protein AT2G38465 [Arabidopsis thaliana]	ref|NP_565890.1|
VSMuph2.0_chr18.g1036.i1	0.426529507	0.003896614	Nucleotide-diphospho-sugar transferases superfamily protein [Arabidopsis thaliana]	ref|NP_973922.1|
VSMuph2.0_chr18.g1048.i1	-0.996608783	0.005214398	Leucine-rich repeat transmembrane protein kinase family protein [Arabidopsis thaliana]	ref|NP_199777.1|
VSMuph2.0_chr18.g1064.1	-0.819586975	0.033967225	NA	-
VSMuph2.0_chr18.g1119.1	0.802945297	0.028973986	ARM repeat superfamily protein [Arabidopsis thaliana]	ref|NP_566927.1|
VSMuph2.0_chr18.g1210.1	0.699164381	0.007372911	Subtilase family protein [Arabidopsis thaliana]	ref|NP_569048.1|
VSMuph2.0_chr18.g1212.i1	0.952877883	0.000550715	Syntaxin/t-SNARE family protein [Arabidopsis thaliana]	ref|NP_564292.1|
VSMuph2.0_chr18.g1218.1	0.34670771	0.044326664	NAD(P)-binding Rossmann-fold superfamily protein [Arabidopsis thaliana]	ref|NP_194153.1|
VSMuph2.0_chr18.g1221.1	1.930134369	1.20754E-15	Gibberellin-regulated family protein [Arabidopsis thaliana]	ref|NP_179096.1|
VSMuph2.0_chr18.g1239.i1	-0.625674263	0.014176067	Cyclin A3;1 [Arabidopsis thaliana]	ref|NP_199122.1|
VSMuph2.0_chr18.g1305.1	-2.143769575	5.9071E-05	DREB and EAR motif protein 2 [Arabidopsis thaliana]	ref|NP_201520.1|
VSMuph2.0_chr18.g1320.1	-1.689703764	0.007540743	basic helix-loop-helix (bHLH) DNA-binding superfamily protein [Arabidopsis thaliana]	ref|NP_175399.2|
VSMuph2.0_chr18.g1324.1	-2.440467009	1.32431E-07	Subtilisin-like serine endopeptidase family protein [Arabidopsis thaliana]	ref|NP_569044.1|
VSMuph2.0_chr18.g1355.1	1.405468171	0.000178166	cytochrome P450, family 707, subfamily A, polypeptide 4 [Arabidopsis thaliana]	ref|NP_566628.1|
VSMuph2.0_chr18.g1383.1	0.35066059	0.009493323	phosphatidic acid phosphohydrolase 2 [Arabidopsis thaliana]	ref|NP_199101.1|
VSMuph2.0_chr18.g1478.i1	0.290268042	0.011455379	uroporphyrinogen-III synthase family protein [Arabidopsis thaliana]	ref|NP_565625.1|
VSMuph2.0_chr18.g1479.1	4.001817051	0.047561771	serine carboxypeptidase-like 40 [Arabidopsis thaliana]	ref|NP_191906.1|
VSMuph2.0_chr18.g1533.1	-1.473386545	0.029799292	cytochrome P450, family 82, subfamily C, polypeptide 4 [Arabidopsis thaliana]	ref|NP_194922.1|
VSMuph2.0_chr18.g1542.1	1.601314553	0.021773366	Transducin/WD40 repeat-like superfamily protein [Arabidopsis thaliana]	ref|NP_180217.1|
VSMuph2.0_chr18.g1543.1	1.990795843	0.00062042	NA	-
VSMuph2.0_chr18.g1571.1	1.753044016	0.041076533	calmodulin-like 41 [Arabidopsis thaliana]	ref|NP_190646.1|
VSMuph2.0_chr18.g1643.i1	-0.544748668	0.038305155	DUTP-PYROPHOSPHATASE-LIKE 1 [Arabidopsis thaliana]	ref|NP_190278.1|
VSMuph2.0_chr18.g1652.1	0.993869298	0.008393765	NA	-
VSMuph2.0_chr18.g1654.i1	0.281856442	0.020369203	S-adenosyl-L-methionine-dependent methyltransferases superfamily protein [Arabidopsis thaliana]	ref|NP_564084.1|
VSMuph2.0_chr18.g1672.1	-1.463255059	0.046512576	homeobox protein 21 [Arabidopsis thaliana]	ref|NP_178358.1|
VSMuph2.0_chr18.g1683.1	0.787058453	0.005690419	NmrA-like negative transcriptional regulator family protein [Arabidopsis thaliana]	ref|NP_565107.1|
VSMuph2.0_chr18.g1736.i1	2.146852902	0.000542044	HXXXD-type acyl-transferase family protein [Arabidopsis thaliana]	ref|NP_174083.1|
VSMuph2.0_chr18.g1742.i1	-0.635862218	0.009631961	RING/U-box superfamily protein [Arabidopsis thaliana]	ref|NP_177673.1|
VSMuph2.0_chr18.g1763.i1	1.661079452	6.38861E-13	cytokinin oxidase 5 [Arabidopsis thaliana]	ref|NP_177678.2|
VSMuph2.0_chr18.g1766.1	0.336192628	0.025712462	Pentatricopeptide repeat (PPR-like) superfamily protein [Arabidopsis thaliana]	ref|NP_173402.2|
VSMuph2.0_chr18.g1772.1	0.345353691	0.030631552	Pentatricopeptide repeat (PPR-like) superfamily protein [Arabidopsis thaliana]	ref|NP_173402.2|
VSMuph2.0_chr18.g1773.i1	0.225017424	0.048560273	beta-galactosidase 3 [Arabidopsis thaliana]	ref|NP_568001.1|
VSMuph2.0_chr18.g1787.i1	1.305264827	2.94948E-05	purple acid phosphatase 12 [Arabidopsis thaliana]	ref|NP_180287.2|
VSMuph2.0_chr18.g1819.1	-1.840825474	0.020250046	salt tolerance homolog2 [Arabidopsis thaliana]	ref|NP_177686.1|
VSMuph2.0_chr18.g1834.1	0.270173796	0.006874425	vacuolar-type H[+]-ATPase C3 [Arabidopsis thaliana]	ref|NP_195603.1|
VSMuph2.0_chr18.g1854.1	-0.674400841	5.6847E-05	cytochrome P450, family 83, subfamily B, polypeptide 1 [Arabidopsis thaliana]	ref|NP_194878.1|
VSMuph2.0_chr18.g1960.i1	-0.603024255	0.031285325	Calcium-dependent lipid-binding (CaLB domain) family protein [Arabidopsis thaliana]	ref|NP_173436.4|
VSMuph2.0_chr18.g2001.1	-0.302617957	0.017357084	patatin-like phospholipase domain protein [Arabidopsis thaliana]	ref|NP_001154473.1|
VSMuph2.0_chr18.g2079.1	2.353401009	0.004106095	Plant stearoyl-acyl-carrier-protein desaturase family protein [Arabidopsis thaliana]	ref|NP_175048.1|
VSMuph2.0_chr18.g2100.i1	0.395910607	0.016666376	organic solute transporter ostalpha protein (DUF300) [Arabidopsis thaliana]	ref|NP_001320456.1|
VSMuph2.0_chr18.g2133.1	3.010080157	1.40766E-38	ABC-2 type transporter family protein [Arabidopsis thaliana]	ref|NP_850781.2|
VSMuph2.0_chr18.g2155.i1	-0.277559773	0.029260248	RNA-binding (RRM/RBD/RNP motifs) family protein with retrovirus zinc finger-like domain-containing protein [Arabidopsis thaliana]	ref|NP_189273.1|
VSMuph2.0_chr18.g2841.1	-0.725495185	0.015196796	lectin protein kinase family protein [Arabidopsis thaliana]	ref|NP_174690.1|
VSMuph2.0_chr18.g2843.1	1.396226341	0.006879497	lectin protein kinase family protein [Arabidopsis thaliana]	ref|NP_174690.1|
VSMuph2.0_chr18.g3050.1	-2.494509248	0.008894003	heat shock cognate protein 70-1 [Arabidopsis thaliana]	ref|NP_195870.1|
VSMuph2.0_chr18.g3569.1	-1.522425932	0.004638545	3-ketoacyl-CoA synthase 1 [Arabidopsis thaliana]	ref|NP_171620.2|
VSMuph2.0_chr18.g3726.1	1.185371648	0.017357084	ROH1, putative (DUF793) [Arabidopsis thaliana]	ref|NP_564062.1|
VSMuph2.0_chr18.g3753.i1	0.42652011	0.009047376	Duplicated homeodomain-like superfamily protein [Arabidopsis thaliana]	ref|NP_177814.1|
VSMuph2.0_chr18.g3768.i1	0.532975166	0.045550258	Inositol monophosphatase family protein [Arabidopsis thaliana]	ref|NP_175032.1|
VSMuph2.0_chr18.g3789.1	-0.498941359	0.001559338	VIER F-box protein 3 [Arabidopsis thaliana]	ref|NP_567316.1|
VSMuph2.0_chr18.g3797.1	0.671705138	0.018754289	C2H2 and C2HC zinc fingers superfamily protein [Arabidopsis thaliana]	ref|NP_849746.1|
VSMuph2.0_chr18.g3865.i1	-1.551125699	6.12866E-05	NA	-
VSMuph2.0_chr18.g3869.1	0.815721465	4.8301E-05	Gibberellin-regulated family protein [Arabidopsis thaliana]	ref|NP_173683.1|
VSMuph2.0_chr18.g3943.1	-0.432616704	0.020009796	DEAD/DEAH box RNA helicase family protein [Arabidopsis thaliana]	ref|NP_001320964.1|
VSMuph2.0_chr18.g4083.1	5.056988785	0.0102472	disease resistance protein (TIR-NBS-LRR class) [Arabidopsis thaliana]	ref|NP_197270.1|
VSMuph2.0_chr18.g4342.i1	-1.14081367	1.80462E-05	Far-red impaired responsive (FAR1) family protein [Arabidopsis thaliana]	ref|NP_001319800.1|
VSMuph2.0_chr18.g4359.1	-1.017047299	0.002481357	phospholipase-like protein (PEARLI 4) family protein [Arabidopsis thaliana]	ref|NP_195567.2|
VSMuph2.0_chr18.g4408.1	0.742954984	0.034939339	myb domain protein 4 [Arabidopsis thaliana]	ref|NP_195574.1|
VSMuph2.0_chr18.g4629.i1	-0.862405145	0.000983417	Cation efflux family protein [Arabidopsis thaliana]	ref|NP_001320580.1|
VSMuph2.0_chr18.g4777.i1	0.509451412	0.048776083	chloroplast heat shock protein 70-1 [Arabidopsis thaliana]	ref|NP_194159.1|
VSMuph2.0_chr18.g4878.1	-0.864561074	0.015601166	disease resistance protein (TIR-NBS-LRR class) [Arabidopsis thaliana]	ref|NP_001331467.1|
VSMuph2.0_chr18.g4879.1	-1.090016077	0.027045085	NA	-
VSMuph2.0_chr18.g5166.1	-0.843040268	0.002496223	disease resistance protein (TIR-NBS-LRR class) [Arabidopsis thaliana]	ref|NP_197270.1|
VSMuph2.0_chr18.g5237.1	-0.802704094	0.012336277	disease resistance protein (TIR-NBS-LRR class) [Arabidopsis thaliana]	ref|NP_197270.1|
VSMuph2.0_chr18.g5238.1	1.086581738	0.034573898	Disease resistance protein (TIR-NBS-LRR class) family [Arabidopsis thaliana]	ref|NP_001330641.1|
VSMuph2.0_chr18.g5239.1	-1.604292723	7.49083E-05	sugar phosphate exchanger, putative (DUF506) [Arabidopsis thaliana]	ref|NP_194974.1|
VSMuph2.0_chr18.g5251.i1	0.360729654	0.015700862	cytochrome c-2 [Arabidopsis thaliana]	ref|NP_192742.1|
VSMuph2.0_chr18.g5529.1	5.064372857	0.018564217	carboxyesterase 18 [Arabidopsis thaliana]	ref|NP_197744.1|
VSMuph2.0_chr18.g5656.1	-0.753165899	0.013972832	RNI-like superfamily protein [Arabidopsis thaliana]	ref|NP_567849.1|
VSMuph2.0_chr18.g5692.1	-1.428703896	0.010293164	FAD-binding Berberine family protein [Arabidopsis thaliana]	ref|NP_193818.1|
VSMuph2.0_chr19.g0220.1	-0.588168163	0.000915675	uncharacterized protein AT3G14900 [Arabidopsis thaliana]	ref|NP_188108.1|
VSMuph2.0_chr19.g0272.i1	0.389066362	0.033076612	Lactate/malate dehydrogenase family protein [Arabidopsis thaliana]	ref|NP_564625.1|
VSMuph2.0_chr19.g0312.1	-0.425635706	0.007540743	Polynucleotidyl transferase, ribonuclease H-like superfamily protein [Arabidopsis thaliana]	ref|NP_566499.1|
VSMuph2.0_chr19.g0313.i1	-0.451203601	0.047419604	transcription elongation factor-like protein [Arabidopsis thaliana]	ref|NP_568654.1|
VSMuph2.0_chr19.g0315.i1	0.258408776	0.00388046	Sec23/Sec24 protein transport family protein [Arabidopsis thaliana]	ref|NP_187366.2|
VSMuph2.0_chr19.g0322.1	1.062742736	0.005737833	UDP-Glycosyltransferase superfamily protein [Arabidopsis thaliana]	ref|NP_200212.1|
VSMuph2.0_chr19.g0383.i1	1.01508328	0.035978851	Tyrosine transaminase family protein [Arabidopsis thaliana]	ref|NP_200208.1|
VSMuph2.0_chr19.g0405.1	0.46739605	0.003465909	Protein phosphatase 2C family protein [Arabidopsis thaliana]	ref|NP_974318.1|
VSMuph2.0_chr19.g0540.1	2.173307944	0.002292146	uncharacterized protein AT3G15518 [Arabidopsis thaliana]	ref|NP_001118635.1|
VSMuph2.0_chr19.g0543.i1	0.259152966	0.015196796	CLUB [Arabidopsis thaliana]	ref|NP_200255.5|
VSMuph2.0_chr19.g0554.1	0.581048996	0.043717992	organic solute transporter ostalpha protein (DUF300) [Arabidopsis thaliana]	ref|NP_563884.1|
VSMuph2.0_chr19.g0555.i1	0.33972053	0.024699341	uncharacterized protein AT4G27390 [Arabidopsis thaliana]	ref|NP_567772.1|
VSMuph2.0_chr19.g0583.1	-1.323260299	0.00066455	NA	-
VSMuph2.0_chr19.g0584.i1	-1.510800452	1.97282E-11	diacylglycerol kinase 5 [Arabidopsis thaliana]	ref|NP_850007.1|
VSMuph2.0_chr19.g0668.1	1.329981797	0.01155256	S-locus lectin protein kinase family protein [Arabidopsis thaliana]	ref|NP_001329181.1|
VSMuph2.0_chr19.g0690.1	2.042559907	2.27117E-05	S-locus lectin protein kinase family protein [Arabidopsis thaliana]	ref|NP_001329181.1|
VSMuph2.0_chr19.g0696.1	1.481901074	0.009654803	S-locus lectin protein kinase family protein [Arabidopsis thaliana]	ref|NP_001329181.1|
VSMuph2.0_chr19.g0706.1	0.769873953	0.042729086	serine protease, putative (Protein of unknown function, DUF538) [Arabidopsis thaliana]	ref|NP_200264.2|
VSMuph2.0_chr19.g0758.1	1.900600012	0.003841178	GRAS family transcription factor [Arabidopsis thaliana]	ref|NP_974903.1|
VSMuph2.0_chr19.g0759.1	1.913869968	0.006815136	NA	-
VSMuph2.0_chr19.g0780.1	1.847201417	0.000453689	NB-ARC domain-containing disease resistance protein [Arabidopsis thaliana]	ref|NP_194449.1|
VSMuph2.0_chr19.g0882.i1	0.352044597	0.001566213	glucose 6-phosphate/phosphate translocator 1 [Arabidopsis thaliana]	ref|NP_568812.1|
VSMuph2.0_chr19.g0921.1	-0.598543595	0.030554403	DTW domain-containing protein [Arabidopsis thaliana]	ref|NP_568814.2|
VSMuph2.0_chr19.g0942.1	-0.398183205	0.037248088	actin cytoskeleton-regulatory complex pan-like protein [Arabidopsis thaliana]	ref|NP_175481.1|
VSMuph2.0_chr19.g1017.1	0.279025631	0.049678144	uncharacterized protein AT1G50730 [Arabidopsis thaliana]	ref|NP_001322366.1|
VSMuph2.0_chr19.g1050.i1	-7.405973067	2.39894E-09	GDP-L-galactose phosphorylase 1 [Arabidopsis thaliana]	ref|NP_567759.1|
VSMuph2.0_chr19.g1097.i1	0.320077413	0.002573732	syntaxin of plants 51 [Arabidopsis thaliana]	ref|NP_563994.1|
VSMuph2.0_chr19.g1101.1	-3.48669141	6.67288E-09	NA	-
VSMuph2.0_chr19.g1104.1	-0.921118259	0.018449472	NA	-
VSMuph2.0_chr19.g1134.1	1.438676072	0.015346113	RmlC-like cupins superfamily protein [Arabidopsis thaliana]	ref|NP_175474.1|
VSMuph2.0_chr19.g1195.i1	0.492231114	0.004179858	multidrug resistance-associated protein 3 [Arabidopsis thaliana]	ref|NP_187915.1|
VSMuph2.0_chr19.g1210.1	0.575073581	0.033967225	multidrug resistance-associated protein 7 [Arabidopsis thaliana]	ref|NP_187917.3|
VSMuph2.0_chr19.g1214.1	-6.033842688	0.000327527	cytochrome P450, family 71, subfamily B, polypeptide 34 [Arabidopsis thaliana]	ref|NP_189261.1|
VSMuph2.0_chr19.g1243.1	0.782980505	0.001262888	zinc transporter 11 precursor [Arabidopsis thaliana]	ref|NP_564703.1|
VSMuph2.0_chr19.g1250.i1	0.913518286	0.044813656	Outward rectifying potassium channel protein [Arabidopsis thaliana]	ref|NP_851196.1|
VSMuph2.0_chr19.g1591.i1	0.271131475	0.048867738	peroxin 5 [Arabidopsis thaliana]	ref|NP_200440.1|
VSMuph2.0_chr19.g2274.1	-0.60939152	0.030072086	glucan synthase-like 4 [Arabidopsis thaliana]	ref|NP_188075.2|
VSMuph2.0_chr19.g2938.i1	-2.5046121	0.000115015	NAC domain containing protein 1 [Arabidopsis thaliana]	ref|NP_175997.1|
VSMuph2.0_chr19.g2973.1	-0.838727221	0.004945073	TPRXL [Arabidopsis thaliana]	ref|NP_178027.1|
VSMuph2.0_chr19.g3117.i1	0.598205442	0.000287394	transglycosylase [Arabidopsis thaliana]	ref|NP_001321836.1|
VSMuph2.0_chr19.g3129.1	-0.991353533	0.044344942	zinc finger MYND domain protein [Arabidopsis thaliana]	ref|NP_564985.1|
VSMuph2.0_chr19.g3219.1	0.780758235	0.043236813	NB-ARC domain-containing disease resistance protein [Arabidopsis thaliana]	ref|NP_188065.1|
VSMuph2.0_chr19.g3304.1	0.891369916	5.9071E-05	NB-ARC domain-containing disease resistance protein [Arabidopsis thaliana]	ref|NP_188065.1|
VSMuph2.0_chr19.g3500.i1	0.410046351	0.001915806	phosphoglycerate kinase [Arabidopsis thaliana]	ref|NP_849907.1|
VSMuph2.0_chr19.g3528.i1	0.461424702	0.011885478	kinase superfamily with octicosapeptide/Phox/Bem1p domain-containing protein [Arabidopsis thaliana]	ref|NP_178075.1|
VSMuph2.0_chr19.g3676.1	0.544716963	0.004267585	Acid phosphatase/vanadium-dependent haloperoxidase-related protein [Arabidopsis thaliana]	ref|NP_566432.1|
