# Supplementary material for: Gibberellin-Treated Seedless Cultivation Alters Berry Fracture Behavior, Cell Size and Cell Wall Components in the Interspecific Hybrid Table Grape (Vitis labruscana × Vitis vinifera) ‘Shine Muscat’
Source: Plants (Basel). 2026 Jan 17;15(2):287. doi: 10.3390/plants15020287 (PMC12845008; doi:10.3390/plants15020287)
Supplement: Supplementary file 1 [file plants-15-00287-s001.zip › TableS3DEGsDAFB24.csv]

Gene	log2FC	padj	annotation	Locus_At
VSMuph2.0_0034.1.g0035.1	0.380716327	0.032819309	Ribosomal protein S25 family protein [Arabidopsis thaliana]	ref|NP_001031390.1|
VSMuph2.0_0080.1.g0002.1	-0.707588379	0.008882006	cytochrome P450, family 83, subfamily B, polypeptide 1 [Arabidopsis thaliana]	ref|NP_194878.1|
VSMuph2.0_0416.1.g0001.i1	-0.778791694	0.03289695	Ankyrin repeat family protein [Arabidopsis thaliana]	ref|NP_192259.1|
VSMuph2.0_0753.1.g0001.1	-2.518316422	0.006325113	HVA22 homologue A [Arabidopsis thaliana]	ref|NP_177592.1|
VSMuph2.0_0765.1.g0003.1	0.890750895	0.033603254	diacylglycerol kinase 6 [Arabidopsis thaliana]	ref|NP_194542.2|
VSMuph2.0_1055.1.g0003.1	-2.190953218	0.00050256	S-domain-2 5 [Arabidopsis thaliana]	ref|NP_194957.2|
VSMuph2.0_2864.1.g0003.1	-2.913504944	0.019865382	Disease resistance protein (CC-NBS-LRR class) family [Arabidopsis thaliana]	ref|NP_199673.1|
VSMuph2.0_2864.1.g0015.1	-2.727883117	5.89171E-05	Disease resistance protein (CC-NBS-LRR class) family [Arabidopsis thaliana]	ref|NP_199673.1|
VSMuph2.0_3449.1.g0001.1	-2.754396844	0.046033072	NA	-
VSMuph2.0_3707.1.g0001.1	-1.021448095	0.028942051	Toll-Interleukin-Resistance (TIR) domain family protein [Arabidopsis thaliana]	ref|NP_001031980.1|
VSMuph2.0_3773.1.g0001.1	-7.324429343	0.000391017	pleiotropic drug resistance 12 [Arabidopsis thaliana]	ref|NP_173005.1|
VSMuph2.0_3865.1.2.g0002.1	-1.547449808	0.010570431	mediator of RNA polymerase II transcription subunit [Arabidopsis thaliana]	ref|NP_178239.1|
VSMuph2.0_3865.1.6.g0002.1	1.00984559	0.041377702	Disease resistance protein (TIR-NBS-LRR class) family [Arabidopsis thaliana]	ref|NP_001119319.1|
VSMuph2.0_3893.1.g0001.1	-0.744487459	0.013869743	Disease resistance protein (TIR-NBS-LRR class) family [Arabidopsis thaliana]	ref|NP_001330641.1|
VSMuph2.0_4320.1.1.g0005.1	-3.914355365	1.84684E-10	pinoid-binding protein 1 [Arabidopsis thaliana]	ref|NP_200260.1|
VSMuph2.0_4320.1.1.g0006.1	-1.426428185	0.00029933	B-box type zinc finger family protein [Arabidopsis thaliana]	ref|NP_200258.2|
VSMuph2.0_4541.1.g0001.1	-2.286118755	0.023231198	NA	-
VSMuph2.0_4636.1.g0001.1	-1.215462709	0.002811007	Ankyrin repeat family protein [Arabidopsis thaliana]	ref|NP_192259.1|
VSMuph2.0_5030.1.4.g0003.1	-0.951625668	0.037673741	Leucine-rich receptor-like protein kinase family protein [Arabidopsis thaliana]	ref|NP_177374.1|
VSMuph2.0_5036.1.g0010.i1	-2.038410727	0.002779644	cysteine-rich RLK (RECEPTOR-like protein kinase) 25 [Arabidopsis thaliana]	ref|NP_192429.1|
VSMuph2.0_5901.1.3.g0034.1	-3.267440617	0.001621358	NA	-
VSMuph2.0_5901.1.3.g0349.1	0.942291314	0.000964072	2-oxoglutarate (2OG) and Fe(II)-dependent oxygenase superfamily protein [Arabidopsis thaliana]	ref|NP_181207.2|
VSMuph2.0_5901.1.3.g0357.1	0.678722122	0.006496858	UDP-D-apiose/UDP-D-xylose synthase 2 [Arabidopsis thaliana]	ref|NP_563807.1|
VSMuph2.0_5901.1.3.g0717.1	-2.941543672	2.95545E-05	copper transporter 2 [Arabidopsis thaliana]	ref|NP_190274.1|
VSMuph2.0_5901.1.3.g0719.1	-5.347985632	0.005498017	copper transporter 2 [Arabidopsis thaliana]	ref|NP_190274.1|
VSMuph2.0_7466.1.2.g0006.i1	0.302785925	0.004679131	Tetratricopeptide repeat (TPR)-like superfamily protein [Arabidopsis thaliana]	ref|NP_851004.1|
VSMuph2.0_7466.1.2.g0017.1	-1.926502636	0.00148384	TOXICOS EN LEVADURA 2 [Arabidopsis thaliana]	ref|NP_188294.1|
VSMuph2.0_chr01.g0079.i1	-0.692813362	0.024141595	ABI five binding protein 2 [Arabidopsis thaliana]	ref|NP_563933.1|
VSMuph2.0_chr01.g0080.1	-1.411107159	0.001431983	receptor-like protein kinase 2 [Arabidopsis thaliana]	ref|NP_001327243.1|
VSMuph2.0_chr01.g0094.i1	0.568530946	0.049429591	Glucose-6-phosphate/phosphate translocator-like protein [Arabidopsis thaliana]	ref|NP_851138.1|
VSMuph2.0_chr01.g0096.i1	0.647526851	0.00040159	chromatin modification-like protein [Arabidopsis thaliana]	ref|NP_564248.1|
VSMuph2.0_chr01.g0152.1	-0.527916272	0.004086742	VACUOLAR SORTING RECEPTOR 6 [Arabidopsis thaliana]	ref|NP_174375.1|
VSMuph2.0_chr01.g0200.i1	0.432290402	0.002557415	Vacuolar ATPase assembly integral membrane protein VMA21-like domain-containing protein [Arabidopsis thaliana]	ref|NP_172069.1|
VSMuph2.0_chr01.g0294.1	0.369686161	0.000523493	alpha 1,4-glycosyltransferase family protein [Arabidopsis thaliana]	ref|NP_193724.2|
VSMuph2.0_chr01.g0304.1	0.965212395	3.03939E-06	serine carboxypeptidase-like 35 [Arabidopsis thaliana]	ref|NP_196443.1|
VSMuph2.0_chr01.g0429.1	-1.253726617	0.015448821	Putative membrane lipoprotein [Arabidopsis thaliana]	ref|NP_564941.1|
VSMuph2.0_chr01.g0431.1	-0.323916677	0.012822376	little nuclei1 [Arabidopsis thaliana]	ref|NP_176892.1|
VSMuph2.0_chr01.g0437.1	-0.319264454	0.025003571	P-loop containing nucleoside triphosphate hydrolases superfamily protein [Arabidopsis thaliana]	ref|NP_173934.2|
VSMuph2.0_chr01.g0454.i1	-0.674503464	0.019945603	Serine/Threonine kinase domain protein [Arabidopsis thaliana]	ref|NP_564946.1|
VSMuph2.0_chr01.g0504.i1	-1.473650796	0.034731996	Regulator of Vps4 activity in the MVB pathway protein [Arabidopsis thaliana]	ref|NP_172792.1|
VSMuph2.0_chr01.g0511.1	-0.744708	0.017416996	Major facilitator superfamily protein [Arabidopsis thaliana]	ref|NP_177024.1|
VSMuph2.0_chr01.g0513.1	-1.405779281	8.80436E-05	uncharacterized protein AT1G13360 [Arabidopsis thaliana]	ref|NP_683304.1|
VSMuph2.0_chr01.g0531.i1	-2.60459313	0.040144014	LOB domain-containing protein 41 [Arabidopsis thaliana]	ref|NP_566175.1|
VSMuph2.0_chr01.g0537.i1	-0.498275401	0.023346599	translocase subunit seca [Arabidopsis thaliana]	ref|NP_564931.1|
VSMuph2.0_chr01.g0548.1	-0.609651836	0.028250299	uncharacterized protein AT1G25400 [Arabidopsis thaliana]	ref|NP_564234.1|
VSMuph2.0_chr01.g0577.1	-0.872169795	0.038874658	leucine-rich repeat transmembrane protein kinase family protein [Arabidopsis thaliana]	ref|NP_177007.1|
VSMuph2.0_chr01.g0655.1	-0.315907317	0.016740858	DEA(D/H)-box RNA helicase family protein [Arabidopsis thaliana]	ref|NP_178223.2|
VSMuph2.0_chr01.g0678.i1	0.380345086	0.010413878	NA	-
VSMuph2.0_chr01.g0680.1	-1.626292333	0.011299676	uncharacterized protein AT3G03280 [Arabidopsis thaliana]	ref|NP_186978.1|
VSMuph2.0_chr01.g0681.i1	0.438159055	0.040673744	S-adenosyl-L-methionine-dependent methyltransferases superfamily protein [Arabidopsis thaliana]	ref|NP_176841.1|
VSMuph2.0_chr01.g0690.1	-1.066302894	0.002079145	ribose-5-phosphate isomerase 2 [Arabidopsis thaliana]	ref|NP_178238.1|
VSMuph2.0_chr01.g0691.1	0.433977305	0.007502593	Auxin efflux carrier family protein [Arabidopsis thaliana]	ref|NP_565011.1|
VSMuph2.0_chr01.g0697.i1	-0.436374559	0.0493912	ABC-2 type transporter family protein [Arabidopsis thaliana]	ref|NP_973392.1|
VSMuph2.0_chr01.g0701.1	-0.953247324	0.014672096	Heavy metal transport/detoxification superfamily protein [Arabidopsis thaliana]	ref|NP_173713.1|
VSMuph2.0_chr01.g0737.1	0.29047982	0.006242201	uncharacterized protein AT1G14990 [Arabidopsis thaliana]	ref|NP_172952.2|
VSMuph2.0_chr01.g0757.1	0.204114596	0.019871878	SEC12P-like 2 protein [Arabidopsis thaliana]	ref|NP_178256.1|
VSMuph2.0_chr01.g0758.i1	-0.869337179	0.015480496	sulfate transporter 91 [Arabidopsis thaliana]	ref|NP_173722.1|
VSMuph2.0_chr01.g0769.1	5.388743986	0.044147259	MLP-like protein 43 [Arabidopsis thaliana]	ref|NP_177245.1|
VSMuph2.0_chr01.g0826.i1	-2.532161616	0.000259529	PLANT CADMIUM RESISTANCE 2 [Arabidopsis thaliana]	ref|NP_172940.1|
VSMuph2.0_chr01.g0843.i1	-1.703964169	0.014329412	receptor-like kinase 902 [Arabidopsis thaliana]	ref|NP_566589.1|
VSMuph2.0_chr01.g0844.1	0.333175253	0.001058257	B-cell receptor-associated-like protein [Arabidopsis thaliana]	ref|NP_197221.1|
VSMuph2.0_chr01.g0850.i1	-1.652966232	0.00073142	nudix hydrolase homolog 18 [Arabidopsis thaliana]	ref|NP_172939.1|
VSMuph2.0_chr01.g0852.1	-1.76845425	0.004606278	uncharacterized protein AT1G67920 [Arabidopsis thaliana]	ref|NP_564914.1|
VSMuph2.0_chr01.g0867.1	-0.782588197	0.019798693	flavin-binding, kelch repeat, f box 1 [Arabidopsis thaliana]	ref|NP_564919.1|
VSMuph2.0_chr01.g0892.i1	-2.670090862	0.000496613	MAC/Perforin domain-containing protein [Arabidopsis thaliana]	ref|NP_172931.1|
VSMuph2.0_chr01.g0898.i1	-1.114874466	0.009713906	heat shock transcription factor A8 [Arabidopsis thaliana]	ref|NP_176964.1|
VSMuph2.0_chr01.g0907.1	-1.447150946	0.032986332	lectin protein kinase family protein [Arabidopsis thaliana]	ref|NP_174690.1|
VSMuph2.0_chr01.g0922.1	-5.147506114	4.59354E-08	ARM repeat superfamily protein [Arabidopsis thaliana]	ref|NP_198565.1|
VSMuph2.0_chr01.g0942.1	-1.333120234	8.04825E-06	purple acid phosphatase 3 [Arabidopsis thaliana]	ref|NP_172923.3|
VSMuph2.0_chr01.g0968.1	-2.993956013	0.021499826	NAD(P)-linked oxidoreductase superfamily protein [Arabidopsis thaliana]	ref|NP_176204.1|
VSMuph2.0_chr01.g0991.1	0.794443997	0.001238506	Bifunctional inhibitor/lipid-transfer protein/seed storage 2S albumin superfamily protein [Arabidopsis thaliana]	ref|NP_565872.1|
VSMuph2.0_chr01.g1037.1	0.20749383	0.024897626	TCP-1/cpn60 chaperonin family protein [Arabidopsis thaliana]	ref|NP_173859.1|
VSMuph2.0_chr01.g1059.1	-1.072794643	0.000768145	Transducin/WD40 repeat-like superfamily protein [Arabidopsis thaliana]	ref|NP_564219.1|
VSMuph2.0_chr01.g1062.1	0.599418221	0.031585825	sieve element occlusion amino-terminus protein [Arabidopsis thaliana]	ref|NP_186817.1|
VSMuph2.0_chr01.g1095.i1	0.29951776	0.016134272	O-fucosyltransferase family protein [Arabidopsis thaliana]	ref|NP_566791.2|
VSMuph2.0_chr01.g1109.1	-0.766902947	0.049726011	Protein phosphatase 2C family protein [Arabidopsis thaliana]	ref|NP_001321567.1|
VSMuph2.0_chr01.g1114.1	-1.866245118	0.000394912	RING/U-box superfamily protein [Arabidopsis thaliana]	ref|NP_001117565.1|
VSMuph2.0_chr01.g1148.1	-0.33656348	0.02932251	Tetratricopeptide repeat (TPR)-like superfamily protein [Arabidopsis thaliana]	ref|NP_189290.1|
VSMuph2.0_chr01.g1166.1	-1.240566613	0.014154098	cyclin-dependent kinase inhibitor SMR3-like protein [Arabidopsis thaliana]	ref|NP_198862.1|
VSMuph2.0_chr01.g1181.i1	0.265011859	0.011283924	Clathrin adaptor complexes medium subunit family protein [Arabidopsis thaliana]	ref|NP_176277.1|
VSMuph2.0_chr01.g1276.1	-0.988738662	0.008139393	Myb/SANT-like DNA-binding domain protein [Arabidopsis thaliana]	ref|NP_196199.1|
VSMuph2.0_chr01.g1286.i1	1.753681264	0.014850759	uncharacterized protein AT1G23550 [Arabidopsis thaliana]	ref|NP_173769.1|
VSMuph2.0_chr01.g1291.1	-2.422792663	7.62825E-05	DNA ligase-like protein, putative (DUF1645) [Arabidopsis thaliana]	ref|NP_564988.1|
VSMuph2.0_chr01.g1414.1	-2.30170695	2.61626E-05	ARM repeat superfamily protein [Arabidopsis thaliana]	ref|NP_176225.1|
VSMuph2.0_chr01.g1435.1	0.248471288	0.014595526	Adaptor protein complex AP-1, gamma subunit [Arabidopsis thaliana]	ref|NP_176215.2|
VSMuph2.0_chr01.g1457.1	-4.079486647	0.00059514	nodulin MtN21 /EamA-like transporter family protein [Arabidopsis thaliana]	ref|NP_198840.2|
VSMuph2.0_chr01.g1486.1	1.02269734	5.98979E-09	D-ribose-binding periplasmic protein [Arabidopsis thaliana]	ref|NP_564752.1|
VSMuph2.0_chr01.g1501.1	-1.272453574	0.034129831	peptidase M20/M25/M40 family protein [Arabidopsis thaliana]	ref|NP_175587.1|
VSMuph2.0_chr01.g1509.1	-1.583284166	0.016718289	matrix metalloproteinase [Arabidopsis thaliana]	ref|NP_177174.1|
VSMuph2.0_chr01.g1523.1	-1.299499633	0.000538674	formin 8 [Arabidopsis thaliana]	ref|NP_177171.1|
VSMuph2.0_chr01.g1537.1	-2.189188761	4.0099E-05	glycosyltransferase family protein (DUF23) [Arabidopsis thaliana]	ref|NP_564272.1|
VSMuph2.0_chr01.g1544.i1	0.312469714	0.033410539	structural polyprotein [Arabidopsis thaliana]	ref|NP_564982.1|
VSMuph2.0_chr01.g1594.i1	-1.990420054	4.95481E-05	actin cross-linking protein (DUF569) [Arabidopsis thaliana]	ref|NP_564751.1|
VSMuph2.0_chr01.g1595.i1	-1.856240862	0.000464135	actin cross-linking protein (DUF569) [Arabidopsis thaliana]	ref|NP_564751.1|
VSMuph2.0_chr01.g1617.1	-1.069903861	3.18573E-05	homeobox 1 [Arabidopsis thaliana]	ref|NP_186796.1|
VSMuph2.0_chr01.g1749.1	-0.488304739	0.025003571	Regulator of chromosome condensation (RCC1) family with FYVE zinc finger domain-containing protein [Arabidopsis thaliana]	ref|NP_001322526.1|
VSMuph2.0_chr01.g1755.1	-0.457329229	0.002811007	Regulator of chromosome condensation (RCC1) family with FYVE zinc finger domain-containing protein [Arabidopsis thaliana]	ref|NP_197443.3|
VSMuph2.0_chr01.g1789.i1	0.571671218	0.006934553	S-adenosyl-L-methionine-dependent methyltransferases superfamily protein [Arabidopsis thaliana]	ref|NP_849710.1|
VSMuph2.0_chr01.g1830.i1	-2.500055247	0.035749917	RING/FYVE/PHD zinc finger superfamily protein [Arabidopsis thaliana]	ref|NP_974396.1|
VSMuph2.0_chr01.g1857.i1	-0.670390896	0.04200119	GTP cyclohydrolase I [Arabidopsis thaliana]	ref|NP_187383.1|
VSMuph2.0_chr01.g1909.1	-2.746480051	0.035053584	Arabinanase/levansucrase/invertase [Arabidopsis thaliana]	ref|NP_001117357.1|
VSMuph2.0_chr01.g1934.1	-1.607816127	0.002102843	EXS (ERD1/XPR1/SYG1) family protein [Arabidopsis thaliana]	ref|NP_172857.2|
VSMuph2.0_chr01.g1990.1	0.623688637	0.006353235	Son of sevenless protein [Arabidopsis thaliana]	ref|NP_564252.2|
VSMuph2.0_chr01.g2388.i1	-1.223269844	0.024141595	glycosyltransferase family protein (DUF23) [Arabidopsis thaliana]	ref|NP_193750.1|
VSMuph2.0_chr01.g2572.1	-2.741256238	0.032563316	NA	-
VSMuph2.0_chr01.g2573.1	-4.04057365	0.000341345	NA	-
VSMuph2.0_chr01.g2574.1	-2.597907907	0.025614122	NA	-
VSMuph2.0_chr01.g2593.1	-1.95155646	0.012014762	NA	-
VSMuph2.0_chr01.g2751.1	-0.85811486	0.017553967	BPS1-like protein (DUF793) [Arabidopsis thaliana]	ref|NP_563630.1|
VSMuph2.0_chr01.g2852.i1	-0.419409303	0.033294954	NA	-
VSMuph2.0_chr01.g2999.i1	-0.299223393	0.049082093	SNF2 domain-containing protein / helicase domain-containing protein [Arabidopsis thaliana]	ref|NP_178318.1|
VSMuph2.0_chr01.g3004.1	-0.47976006	0.006340241	indeterminate(ID)-domain 5 [Arabidopsis thaliana]	ref|NP_178316.1|
VSMuph2.0_chr01.g3095.1	4.861867311	0.043537624	lysine histidine transporter 1 [Arabidopsis thaliana]	ref|NP_851109.1|
VSMuph2.0_chr01.g3135.1	-0.28365341	0.034189486	P-loop containing nucleoside triphosphate hydrolases superfamily protein [Arabidopsis thaliana]	ref|NP_190663.2|
VSMuph2.0_chr01.g3141.1	-8.5653773	3.0356E-05	calmodulin-like 38 [Arabidopsis thaliana]	ref|NP_177791.1|
VSMuph2.0_chr01.g3142.1	-8.362181526	0.000152426	calmodulin-like 38 [Arabidopsis thaliana]	ref|NP_177791.1|
VSMuph2.0_chr01.g3143.1	-5.255379764	0.003196565	calmodulin-like 38 [Arabidopsis thaliana]	ref|NP_177791.1|
VSMuph2.0_chr01.g3146.1	-7.957481228	0.000203082	calmodulin-like 38 [Arabidopsis thaliana]	ref|NP_177791.1|
VSMuph2.0_chr01.g3265.1	0.915663388	0.023665885	cytochrome P450, family 78, subfamily A, polypeptide 10 [Arabidopsis thaliana]	ref|NP_177551.1|
VSMuph2.0_chr01.g3277.1	-0.819787611	0.024217649	chaperone protein dnaJ-like protein [Arabidopsis thaliana]	ref|NP_568623.1|
VSMuph2.0_chr01.g3296.i1	0.303339574	0.024765341	histidine kinase 3 [Arabidopsis thaliana]	ref|NP_564276.1|
VSMuph2.0_chr01.g3317.1	-0.941924683	0.003539811	transmembrane protein, putative (DUF 3339) [Arabidopsis thaliana]	ref|NP_190435.1|
VSMuph2.0_chr01.g3425.1	0.595626509	0.029537425	GRAM domain family protein [Arabidopsis thaliana]	ref|NP_196824.1|
VSMuph2.0_chr01.g3489.1	0.235379397	0.027951582	Ubiquinol-cytochrome C reductase iron-sulfur subunit [Arabidopsis thaliana]	ref|NP_568288.1|
VSMuph2.0_chr01.g3504.1	-2.441574673	0.000341345	ARM repeat superfamily protein [Arabidopsis thaliana]	ref|NP_177765.1|
VSMuph2.0_chr01.g3506.i1	0.460390452	0.044852855	DHHC-type zinc finger family protein [Arabidopsis thaliana]	ref|NP_850638.1|
VSMuph2.0_chr01.g3527.1	-0.596474181	0.009976189	SBP (S-ribonuclease binding protein) family protein [Arabidopsis thaliana]	ref|NP_566438.1|
VSMuph2.0_chr01.g3528.1	-0.897465267	0.012822376	glyceraldehyde 3-phosphate dehydrogenase A subunit [Arabidopsis thaliana]	ref|NP_566796.2|
VSMuph2.0_chr02.g0010.1	-0.557133708	0.011283924	POX (plant homeobox) family protein [Arabidopsis thaliana]	ref|NP_198957.1|
VSMuph2.0_chr02.g0014.i1	0.72306167	0.000111944	NA	-
VSMuph2.0_chr02.g0017.1	-1.196522423	0.024800732	Pectin lyase-like superfamily protein [Arabidopsis thaliana]	ref|NP_001327412.1|
VSMuph2.0_chr02.g0027.1	-1.96690307	0.000106749	uncharacterized protein AT1G63930 [Arabidopsis thaliana]	ref|NP_176576.1|
VSMuph2.0_chr02.g0028.i1	0.273964115	0.007615172	monodehydroascorbate reductase 6 [Arabidopsis thaliana]	ref|NP_849839.1|
VSMuph2.0_chr02.g0031.1	-1.289557775	0.011265736	ACC synthase 1 [Arabidopsis thaliana]	ref|NP_191710.1|
VSMuph2.0_chr02.g0064.1	0.317193247	0.008058373	Reticulan like protein B3 [Arabidopsis thaliana]	ref|NP_176592.1|
VSMuph2.0_chr02.g0071.i1	-5.798994042	0.006861539	aluminum-activated malate transporter 9 [Arabidopsis thaliana]	ref|NP_188473.1|
VSMuph2.0_chr02.g0122.1	-0.759455019	0.00029309	NA	-
VSMuph2.0_chr02.g0132.1	-0.979709382	0.007598872	HMG (high mobility group) box protein [Arabidopsis thaliana]	ref|NP_001190816.1|
VSMuph2.0_chr02.g0139.1	-3.598324915	1.74726E-07	alpha/beta-Hydrolases superfamily protein [Arabidopsis thaliana]	ref|NP_199000.1|
VSMuph2.0_chr02.g0174.i1	0.258157165	0.000448033	dynamin-like protein [Arabidopsis thaliana]	ref|NP_001190448.1|
VSMuph2.0_chr02.g0190.1	-2.868135606	0.020381303	Glutaredoxin family protein [Arabidopsis thaliana]	ref|NP_176631.1|
VSMuph2.0_chr02.g0191.i1	-1.565176485	0.002044148	DCD (Development and Cell Death) domain protein [Arabidopsis thaliana]	ref|NP_568600.1|
VSMuph2.0_chr02.g0192.1	-1.846769766	0.00037388	3-ketoacyl-acyl carrier protein synthase I [Arabidopsis thaliana]	ref|NP_199441.1|
VSMuph2.0_chr02.g0248.i1	0.386585449	0.00329077	Tetratricopeptide repeat (TPR)-like superfamily protein [Arabidopsis thaliana]	ref|NP_192822.1|
VSMuph2.0_chr02.g0269.i1	-0.436474736	0.027327291	Dof-type zinc finger DNA-binding family protein [Arabidopsis thaliana]	ref|NP_567693.1|
VSMuph2.0_chr02.g0299.1	-1.416698875	0.000492146	methionine gamma-lyase [Arabidopsis thaliana]	ref|NP_176647.1|
VSMuph2.0_chr02.g0300.1	-1.260148483	0.048663535	cytochrome P450, family 78, subfamily A, polypeptide 6 [Arabidopsis thaliana]	ref|NP_182189.1|
VSMuph2.0_chr02.g0301.1	-2.052443557	2.21407E-06	homeobox 7 [Arabidopsis thaliana]	ref|NP_182191.1|
VSMuph2.0_chr02.g0311.1	1.305016236	0.00073142	branchless trichome [Arabidopsis thaliana]	ref|NP_001321644.1|
VSMuph2.0_chr02.g0333.1	-2.088901265	0.000310748	Avr9/Cf-9 rapidly elicited protein [Arabidopsis thaliana]	ref|NP_001031132.1|
VSMuph2.0_chr02.g0357.1	-1.556948257	0.000751641	NAC 014 [Arabidopsis thaliana]	ref|NP_174582.3|
VSMuph2.0_chr02.g0400.1	-1.687092053	0.007898658	BTB/POZ domain with WD40/YVTN repeat-like protein [Arabidopsis thaliana]	ref|NP_198949.1|
VSMuph2.0_chr02.g0429.i1	-0.42956642	0.006139291	transcription factor jumonji (jmjC) domain-containing protein [Arabidopsis thaliana]	ref|NP_001320901.1|
VSMuph2.0_chr02.g0512.1	-1.161545584	1.60804E-05	GRAS family transcription factor [Arabidopsis thaliana]	ref|NP_176498.1|
VSMuph2.0_chr02.g0527.1	-2.499319768	0.019608763	RHOMBOID-like protein 3 [Arabidopsis thaliana]	ref|NP_196342.1|
VSMuph2.0_chr02.g0533.1	-1.866857856	0.000626951	BON association protein 2 [Arabidopsis thaliana]	ref|NP_182100.2|
VSMuph2.0_chr02.g0575.1	-2.910190642	0.011697585	Integrase-type DNA-binding superfamily protein [Arabidopsis thaliana]	ref|NP_176491.1|
VSMuph2.0_chr02.g0577.1	-1.384661884	0.003970167	uncharacterized protein AT4G23020 [Arabidopsis thaliana]	ref|NP_194033.4|
VSMuph2.0_chr02.g0583.i1	0.764362976	0.047686641	phosphoenolpyruvate carboxylase-related kinase 1 [Arabidopsis thaliana]	ref|NP_172719.1|
VSMuph2.0_chr02.g0590.1	-0.512272324	0.030393361	Copper amine oxidase family protein [Arabidopsis thaliana]	ref|NP_192966.5|
VSMuph2.0_chr02.g0598.1	0.44079624	0.03376412	phospholipase D beta 1 [Arabidopsis thaliana]	ref|NP_565963.2|
VSMuph2.0_chr02.g0612.1	-1.886844899	0.004679131	leucoanthocyanidin dioxygenase [Arabidopsis thaliana]	ref|NP_194019.1|
VSMuph2.0_chr02.g0642.1	-1.727087676	0.030393361	cytochrome P450, family 76, subfamily C, polypeptide 2 [Arabidopsis thaliana]	ref|NP_182081.1|
VSMuph2.0_chr02.g0674.i1	-1.546543288	0.00681408	ACT domain repeat 8 [Arabidopsis thaliana]	ref|NP_172704.1|
VSMuph2.0_chr02.g0698.1	-3.828366403	0.001808515	ankyrin repeat/KH domain protein (DUF1442) [Arabidopsis thaliana]	ref|NP_182061.1|
VSMuph2.0_chr02.g0748.1	-2.215900973	0.000317347	SAUR-like auxin-responsive protein family [Arabidopsis thaliana]	ref|NP_191628.1|
VSMuph2.0_chr02.g0848.1	-1.3253296	0.000777595	Eukaryotic aspartyl protease family protein [Arabidopsis thaliana]	ref|NP_567506.1|
VSMuph2.0_chr02.g0868.i1	0.565759681	6.21165E-06	uncharacterized protein AT4G17310 [Arabidopsis thaliana]	ref|NP_193463.1|
VSMuph2.0_chr02.g0870.1	-0.326314933	0.008791145	G2484-1 protein [Arabidopsis thaliana]	ref|NP_193464.5|
VSMuph2.0_chr02.g0904.1	0.590472583	0.048663535	Exostosin family protein [Arabidopsis thaliana]	ref|NP_001190743.1|
VSMuph2.0_chr02.g0921.1	-2.953921038	2.87053E-06	ethylene responsive element binding factor 6 [Arabidopsis thaliana]	ref|NP_567529.1|
VSMuph2.0_chr02.g0923.1	-3.179057024	7.77536E-08	ethylene responsive element binding factor 1 [Arabidopsis thaliana]	ref|NP_567530.4|
VSMuph2.0_chr02.g0937.1	-1.618372617	0.007898658	alpha/beta-Hydrolases superfamily protein [Arabidopsis thaliana]	ref|NP_567515.1|
VSMuph2.0_chr02.g0940.i1	0.255303496	0.027893472	RAS 5 [Arabidopsis thaliana]	ref|NP_171715.1|
VSMuph2.0_chr02.g1018.1	-2.926538064	0.014915024	cationic amino acid transporter 7 [Arabidopsis thaliana]	ref|NP_187671.1|
VSMuph2.0_chr02.g1108.1	-1.196701123	0.049671669	chloroplast beta-amylase [Arabidopsis thaliana]	ref|NP_567523.1|
VSMuph2.0_chr02.g1180.1	-4.710321573	0.002882698	Plant invertase/pectin methylesterase inhibitor superfamily protein [Arabidopsis thaliana]	ref|NP_198677.1|
VSMuph2.0_chr02.g1217.1	-1.565871239	0.003187741	pinoid-binding protein 1 [Arabidopsis thaliana]	ref|NP_200260.1|
VSMuph2.0_chr02.g1224.i1	0.319743844	0.013122413	Ras-related small GTP-binding family protein [Arabidopsis thaliana]	ref|NP_181989.1|
VSMuph2.0_chr02.g1245.i1	0.272029508	0.00029926	Clathrin adaptor complexes medium subunit family protein [Arabidopsis thaliana]	ref|NP_199475.1|
VSMuph2.0_chr02.g1300.1	-1.912693206	6.47126E-06	Basic helix-loop-helix (bHLH) DNA-binding family protein [Arabidopsis thaliana]	ref|NP_174541.1|
VSMuph2.0_chr02.g1318.1	-1.466730676	0.000339165	DUF740 family protein [Arabidopsis thaliana]	ref|NP_174546.1|
VSMuph2.0_chr02.g1364.1	-0.708944767	0.018171184	Inositol 1,3,4-trisphosphate 5/6-kinase family protein [Arabidopsis thaliana]	ref|NP_197178.1|
VSMuph2.0_chr02.g1504.1	-2.844327719	1.6305E-05	cellulose synthase-like D3 [Arabidopsis thaliana]	ref|NP_186955.1|
VSMuph2.0_chr02.g1718.1	0.360895773	0.025761272	SCAMP family protein [Arabidopsis thaliana]	ref|NP_174485.1|
VSMuph2.0_chr02.g1720.1	0.546012039	0.000356449	SCAMP family protein [Arabidopsis thaliana]	ref|NP_174485.1|
VSMuph2.0_chr02.g2602.1	-2.992089602	0.017117724	HXXXD-type acyl-transferase family protein [Arabidopsis thaliana]	ref|NP_197256.1|
VSMuph2.0_chr02.g2708.1	-5.389071296	1.50789E-06	alternative oxidase 1D [Arabidopsis thaliana]	ref|NP_564395.1|
VSMuph2.0_chr02.g2782.1	0.609158354	0.018778679	uncharacterized protein AT2G41342 [Arabidopsis thaliana]	ref|NP_001118495.1|
VSMuph2.0_chr02.g2796.1	-4.133339081	0.009092745	UDP-Glycosyltransferase superfamily protein [Arabidopsis thaliana]	ref|NP_567589.1|
VSMuph2.0_chr02.g2807.i1	-2.978639368	7.14607E-07	Major facilitator superfamily protein [Arabidopsis thaliana]	ref|NP_567588.1|
VSMuph2.0_chr03.g0031.1	-1.492236734	0.033368691	salt tolerance homolog2 [Arabidopsis thaliana]	ref|NP_177686.1|
VSMuph2.0_chr03.g0049.1	-2.699846048	0.000626951	GATA transcription factor 5 [Arabidopsis thaliana]	ref|NP_975002.1|
VSMuph2.0_chr03.g0071.i1	0.400848573	0.015420216	Polyketide cyclase / dehydrase and lipid transport protein [Arabidopsis thaliana]	ref|NP_193500.1|
VSMuph2.0_chr03.g0084.1	-1.313116892	0.001140226	arginine decarboxylase 2 [Arabidopsis thaliana]	ref|NP_974684.1|
VSMuph2.0_chr03.g0098.1	0.904697847	0.010526502	SAUR-like auxin-responsive protein family [Arabidopsis thaliana]	ref|NP_565113.1|
VSMuph2.0_chr03.g0230.1	0.74102035	0.009494527	Amidase family protein [Arabidopsis thaliana]	ref|NP_001329257.1|
VSMuph2.0_chr03.g0251.1	-1.03107733	0.041806631	armadillo repeat only 1 [Arabidopsis thaliana]	ref|NP_195220.1|
VSMuph2.0_chr03.g0257.1	-1.757815701	2.95545E-05	Glycosyl hydrolase family 10 protein [Arabidopsis thaliana]	ref|NP_195577.2|
VSMuph2.0_chr03.g0261.1	0.462781153	0.006585465	subtilisin-like serine protease 2 [Arabidopsis thaliana]	ref|NP_567972.1|
VSMuph2.0_chr03.g0287.1	-1.052824422	0.002714786	SBP (S-ribonuclease binding protein) family protein [Arabidopsis thaliana]	ref|NP_001078493.1|
VSMuph2.0_chr03.g0288.1	0.329402234	0.002282648	phosphatidylinositol synthase 1 [Arabidopsis thaliana]	ref|NP_176967.1|
VSMuph2.0_chr03.g0299.1	-4.993376738	0.021305857	Cupredoxin superfamily protein [Arabidopsis thaliana]	ref|NP_180663.1|
VSMuph2.0_chr03.g0303.1	0.289158848	0.005849052	SNARE-like superfamily protein [Arabidopsis thaliana]	ref|NP_565493.1|
VSMuph2.0_chr03.g0321.1	0.303533236	0.000760697	ATPase, V1 complex, subunit B protein [Arabidopsis thaliana]	ref|NP_001190954.1|
VSMuph2.0_chr03.g0342.1	1.207544568	0.044852855	NA	-
VSMuph2.0_chr03.g0360.i1	0.248088373	0.005005622	Sec1/munc18-like (SM) proteins superfamily [Arabidopsis thaliana]	ref|NP_179389.1|
VSMuph2.0_chr03.g0367.1	-6.140626964	0.004370739	flavin-dependent monooxygenase 1 [Arabidopsis thaliana]	ref|NP_173359.3|
VSMuph2.0_chr03.g0393.i1	0.226256028	0.014866383	BR-signaling kinase 1 [Arabidopsis thaliana]	ref|NP_567980.1|
VSMuph2.0_chr03.g0398.1	5.056731679	0.04328049	hypothetical protein (DUF241) [Arabidopsis thaliana]	ref|NP_179300.1|
VSMuph2.0_chr03.g0411.1	-5.759582014	0.002060056	basic chitinase [Arabidopsis thaliana]	ref|NP_566426.2|
VSMuph2.0_chr03.g0412.i1	-2.65481394	0.006496858	NAC domain containing protein 36 [Arabidopsis thaliana]	ref|NP_565404.2|
VSMuph2.0_chr03.g0449.1	-2.515379329	0.043537624	SKU5 similar 5 [Arabidopsis thaliana]	ref|NP_177743.1|
VSMuph2.0_chr03.g0492.i1	0.213621851	0.026334462	Calcium-binding EF hand family protein [Arabidopsis thaliana]	ref|NP_001321142.1|
VSMuph2.0_chr03.g0498.i1	0.480175996	0.025519052	tonoplast monosaccharide transporter2 [Arabidopsis thaliana]	ref|NP_849565.1|
VSMuph2.0_chr03.g0562.i1	-0.636557076	0.018891177	cytochrome BC1 synthesi [Arabidopsis thaliana]	ref|NP_190662.2|
VSMuph2.0_chr03.g0622.i1	0.427002088	0.007429665	uncharacterized protein AT4G39235 [Arabidopsis thaliana]	ref|NP_568055.1|
VSMuph2.0_chr03.g0623.1	0.924323412	0.020369935	RAD-like 1 [Arabidopsis thaliana]	ref|NP_195636.2|
VSMuph2.0_chr03.g0629.i1	0.228979996	0.025900127	Alpha-helical ferredoxin [Arabidopsis thaliana]	ref|NP_178022.1|
VSMuph2.0_chr03.g0642.1	0.230518429	0.001669745	coatomer gamma-2 subunit, putative / gamma-2 coat protein, putative / gamma-2 COP [Arabidopsis thaliana]	ref|NP_195171.2|
VSMuph2.0_chr03.g0689.1	0.376731026	0.043470501	lysophosphatidyl acyltransferase 5 [Arabidopsis thaliana]	ref|NP_974335.1|
VSMuph2.0_chr03.g0692.1	-0.492961475	0.018122194	cytochrome c biogenesis protein family [Arabidopsis thaliana]	ref|NP_564544.1|
VSMuph2.0_chr03.g0707.1	-2.346795845	0.001450515	HTH-type transcriptional regulator [Arabidopsis thaliana]	ref|NP_568020.1|
VSMuph2.0_chr03.g0731.1	-3.169359259	0.042291802	Transducin/WD40 repeat-like superfamily protein [Arabidopsis thaliana]	ref|NP_180217.1|
VSMuph2.0_chr03.g0732.i1	-1.216195616	0.036839135	extra-large G-protein 1 [Arabidopsis thaliana]	ref|NP_565553.1|
VSMuph2.0_chr03.g0740.1	1.160073761	0.027174939	transmembrane epididymal protein (DUF716) [Arabidopsis thaliana]	ref|NP_564546.1|
VSMuph2.0_chr03.g0798.1	1.114767879	0.032407746	maternal effect embryo arrest 14 [Arabidopsis thaliana]	ref|NP_565383.1|
VSMuph2.0_chr03.g0845.1	0.945614607	0.01230331	RNA-binding protein [Arabidopsis thaliana]	ref|NP_188540.1|
VSMuph2.0_chr03.g0849.1	0.824126621	0.009778747	Peroxidase superfamily protein [Arabidopsis thaliana]	ref|NP_175380.2|
VSMuph2.0_chr03.g0867.1	-0.358743057	0.019871878	CDPK-related kinase [Arabidopsis thaliana]	ref|NP_190622.1|
VSMuph2.0_chr03.g0917.1	-1.126657292	0.029339434	Vacuolar import/degradation, Vid27-related protein [Arabidopsis thaliana]	ref|NP_188555.1|
VSMuph2.0_chr03.g0918.1	-3.087257015	1.65386E-07	alpha-amylase-like protein [Arabidopsis thaliana]	ref|NP_567714.1|
VSMuph2.0_chr03.g0926.1	-4.479574194	4.18702E-05	cytochrome P450, family 707, subfamily A, polypeptide 4 [Arabidopsis thaliana]	ref|NP_566628.1|
VSMuph2.0_chr03.g0928.1	2.167419562	0.00023287	nitrite reductase 1 [Arabidopsis thaliana]	ref|NP_179164.1|
VSMuph2.0_chr03.g0929.i1	0.39033738	0.016577712	fucosyltransferase 12 [Arabidopsis thaliana]	ref|NP_175393.1|
VSMuph2.0_chr03.g0944.i1	-0.614193955	0.016120126	PLC-like phosphodiesterases superfamily protein [Arabidopsis thaliana]	ref|NP_564553.1|
VSMuph2.0_chr03.g1050.1	-2.469811855	0.036285766	uncharacterized protein AT2G15020 [Arabidopsis thaliana]	ref|NP_179106.1|
VSMuph2.0_chr03.g1054.i1	0.433561128	0.018424436	uncharacterized protein AT4G34265 [Arabidopsis thaliana]	ref|NP_001329245.1|
VSMuph2.0_chr03.g1075.1	0.355694209	0.015221826	thioredoxin-like/ATP-binding protein [Arabidopsis thaliana]	ref|NP_179489.1|
VSMuph2.0_chr03.g1093.i1	-0.938333451	0.027893197	RING/U-box superfamily protein [Arabidopsis thaliana]	ref|NP_564556.1|
VSMuph2.0_chr03.g1099.1	0.387995829	0.003411327	2-oxoglutarate (2OG) and Fe(II)-dependent oxygenase superfamily protein [Arabidopsis thaliana]	ref|NP_567941.1|
VSMuph2.0_chr03.g1127.1	-3.325100991	3.99933E-07	salt tolerance zinc finger [Arabidopsis thaliana]	ref|NP_174094.1|
VSMuph2.0_chr03.g1136.1	-0.323853306	0.0034445	vacuolar sorting receptor 3 [Arabidopsis thaliana]	ref|NP_849955.1|
VSMuph2.0_chr03.g1319.1	-1.889712808	0.000367619	serine carboxypeptidase-like 18 [Arabidopsis thaliana]	ref|NP_001319134.1|
VSMuph2.0_chr03.g1336.i1	0.299924931	0.009426227	tubulin alpha-2 chain [Arabidopsis thaliana]	ref|NP_175423.1|
VSMuph2.0_chr03.g1339.1	-5.448815513	0.001388626	Ribonuclease H-like superfamily protein [Arabidopsis thaliana]	ref|NP_194638.1|
VSMuph2.0_chr03.g1445.i1	0.337483902	9.53885E-05	uncharacterized protein AT3G49720 [Arabidopsis thaliana]	ref|NP_566924.1|
VSMuph2.0_chr03.g1491.i1	-2.326495503	0.002877743	Leucine-rich receptor-like protein kinase family protein [Arabidopsis thaliana]	ref|NP_850942.1|
VSMuph2.0_chr03.g1538.i1	-2.264089476	3.33969E-05	Glutamyl-tRNA reductase family protein [Arabidopsis thaliana]	ref|NP_176125.1|
VSMuph2.0_chr03.g1577.1	-0.775301473	0.000963381	global transcription factor group E7 [Arabidopsis thaliana]	ref|NP_201366.3|
VSMuph2.0_chr03.g1842.1	-3.634977468	0.020288397	wall associated kinase-like 2 [Arabidopsis thaliana]	ref|NP_173064.1|
VSMuph2.0_chr03.g1899.i1	-2.422100956	0.000595792	HVA22 homologue A [Arabidopsis thaliana]	ref|NP_177592.1|
VSMuph2.0_chr03.g2078.i1	-0.238296913	0.038874658	UvrB/UvrC domain protein (DUF3506) [Arabidopsis thaliana]	ref|NP_849488.1|
VSMuph2.0_chr03.g2242.1	-4.50958599	0.02012841	copper transporter 2 [Arabidopsis thaliana]	ref|NP_190274.1|
VSMuph2.0_chr03.g2246.1	-4.503400462	2.62912E-11	copper transporter 2 [Arabidopsis thaliana]	ref|NP_190274.1|
VSMuph2.0_chr03.g2469.1	7.334748721	0.000284829	K-box region and MADS-box transcription factor family protein [Arabidopsis thaliana]	ref|NP_179840.2|
VSMuph2.0_chr03.g2635.1	-1.241872955	0.010221923	HXXXD-type acyl-transferase family protein [Arabidopsis thaliana]	ref|NP_189233.1|
VSMuph2.0_chr03.g2786.1	-3.695713524	0.021507939	NA	-
VSMuph2.0_chr03.g2865.1	-4.613867376	0.01774315	UDP-Glycosyltransferase superfamily protein [Arabidopsis thaliana]	ref|NP_188813.1|
VSMuph2.0_chr03.g2867.1	0.27784507	0.019090416	phosphorylcholine cytidylyltransferase2 [Arabidopsis thaliana]	ref|NP_193249.5|
VSMuph2.0_chr03.g2908.i1	-0.213694824	0.047686641	far-red elongated hypocotyls 3 [Arabidopsis thaliana]	ref|NP_188856.2|
VSMuph2.0_chr04.g0060.1	0.467658268	0.005269275	profilin 1 [Arabidopsis thaliana]	ref|NP_179566.1|
VSMuph2.0_chr04.g0073.i1	-1.40217973	0.001435093	myb domain protein 68 [Arabidopsis thaliana]	ref|NP_201380.1|
VSMuph2.0_chr04.g0076.1	0.330335582	0.033106963	3'-5' exonuclease domain-containing protein / K homology domain-containing protein / KH domain-containing protein [Arabidopsis thaliana]	ref|NP_565612.1|
VSMuph2.0_chr04.g0080.1	-1.088926281	0.027893197	AslB, putative (DUF239) [Arabidopsis thaliana]	ref|NP_197967.2|
VSMuph2.0_chr04.g0084.1	-0.955478113	0.007598872	Core-2/I-branching beta-1,6-N-acetylglucosaminyltransferase family protein [Arabidopsis thaliana]	ref|NP_196734.1|
VSMuph2.0_chr04.g0132.1	-1.653344859	0.000599924	calmodulin-binding family protein [Arabidopsis thaliana]	ref|NP_974673.2|
VSMuph2.0_chr04.g0133.i1	-1.340241879	0.000348696	IQ-domain 6 [Arabidopsis thaliana]	ref|NP_180187.1|
VSMuph2.0_chr04.g0165.1	-2.433387377	6.00622E-07	nuclease [Arabidopsis thaliana]	ref|NP_196762.1|
VSMuph2.0_chr04.g0240.1	1.502828229	0.012822376	AGAMOUS-like 30 [Arabidopsis thaliana]	ref|NP_001318187.1|
VSMuph2.0_chr04.g0248.1	0.382417559	0.02083258	G-protein-coupled receptor 1 [Arabidopsis thaliana]	ref|NP_175261.1|
VSMuph2.0_chr04.g0270.1	-4.793511156	6.55767E-08	Integrase-type DNA-binding superfamily protein [Arabidopsis thaliana]	ref|NP_173355.3|
VSMuph2.0_chr04.g0280.i1	0.279616136	0.008764431	Coatomer, beta subunit [Arabidopsis thaliana]	ref|NP_001328341.1|
VSMuph2.0_chr04.g0303.i1	-3.256450672	0.000551323	receptor serine/threonine kinase [Arabidopsis thaliana]	ref|NP_177182.2|
VSMuph2.0_chr04.g0373.1	-2.326092839	1.73571E-05	F-box family protein [Arabidopsis thaliana]	ref|NP_001320121.1|
VSMuph2.0_chr04.g0377.1	-2.32566598	2.27541E-05	F-box family protein [Arabidopsis thaliana]	ref|NP_001320121.1|
VSMuph2.0_chr04.g0404.1	-7.118234337	0.014972435	tonoplast intrinsic protein 4;1 [Arabidopsis thaliana]	ref|NP_180152.1|
VSMuph2.0_chr04.g0418.i1	0.475660236	0.040004549	uncharacterized protein AT5G11600 [Arabidopsis thaliana]	ref|NP_196721.1|
VSMuph2.0_chr04.g0439.1	-1.571301814	2.13191E-07	GATA transcription factor 12 [Arabidopsis thaliana]	ref|NP_197955.1|
VSMuph2.0_chr04.g0468.i1	0.27267709	0.027464801	peroxin4 [Arabidopsis thaliana]	ref|NP_568476.1|
VSMuph2.0_chr04.g0530.1	-1.064796804	0.002411744	pleiotropic drug resistance 4 [Arabidopsis thaliana]	ref|NP_180259.1|
VSMuph2.0_chr04.g0547.i1	0.470899435	0.006594967	syntaxin of plants 32 [Arabidopsis thaliana]	ref|NP_189078.2|
VSMuph2.0_chr04.g0666.1	-0.641267746	0.012822376	K+ transporter 1 [Arabidopsis thaliana]	ref|NP_180233.1|
VSMuph2.0_chr04.g0689.1	-0.762390639	0.001670573	armadillo/beta-catenin repeat protein [Arabidopsis thaliana]	ref|NP_001318308.1|
VSMuph2.0_chr04.g0735.1	-1.576827583	5.83708E-05	carboxyesterase 17 [Arabidopsis thaliana]	ref|NP_197112.1|
VSMuph2.0_chr04.g0736.i1	-0.501636576	0.04200485	SPX domain-containing protein 2 (SPX2) [Arabidopsis thaliana]	ref|NP_180234.1|
VSMuph2.0_chr04.g0748.i1	0.358745485	0.005039715	TPX2 (targeting protein for Xklp2) protein family [Arabidopsis thaliana]	ref|NP_974659.1|
VSMuph2.0_chr04.g0749.i1	0.927800118	0.035053584	EIN3-binding F box protein 1 [Arabidopsis thaliana]	ref|NP_565597.1|
VSMuph2.0_chr04.g0767.1	-3.780466106	0.009657727	EEIG1/EHBP1 protein amino-terminal domain protein [Arabidopsis thaliana]	ref|NP_565596.1|
VSMuph2.0_chr04.g0780.i1	-0.586383223	0.013740851	Myosin heavy chain-related protein [Arabidopsis thaliana]	ref|NP_567889.1|
VSMuph2.0_chr04.g0781.i1	-1.270841681	0.007826396	adenine phosphoribosyltransferase 5 [Arabidopsis thaliana]	ref|NP_196677.1|
VSMuph2.0_chr04.g0783.1	-0.581058582	0.036342733	Bifunctional inhibitor/lipid-transfer protein/seed storage 2S albumin superfamily protein [Arabidopsis thaliana]	ref|NP_566036.1|
VSMuph2.0_chr04.g0799.1	1.508051745	0.004622797	Calcium-dependent lipid-binding (CaLB domain) family protein [Arabidopsis thaliana]	ref|NP_172041.2|
VSMuph2.0_chr04.g0801.1	-3.416251311	5.46002E-06	WRKY DNA-binding protein 40 [Arabidopsis thaliana]	ref|NP_178199.1|
VSMuph2.0_chr04.g0816.1	-0.601697548	0.020077851	Polynucleotidyl transferase, ribonuclease H-like superfamily protein [Arabidopsis thaliana]	ref|NP_565735.1|
VSMuph2.0_chr04.g0831.i1	-0.293360748	0.036962774	response regulator 12 [Arabidopsis thaliana]	ref|NP_180090.6|
VSMuph2.0_chr04.g0833.1	0.335826956	0.000964072	golgi snare 11 [Arabidopsis thaliana]	ref|NP_563985.1|
VSMuph2.0_chr04.g0836.1	0.411617706	2.03996E-05	golgi snare 11 [Arabidopsis thaliana]	ref|NP_563985.1|
VSMuph2.0_chr04.g0954.i1	0.246039756	0.007598872	purple acid phosphatase 26 [Arabidopsis thaliana]	ref|NP_198334.1|
VSMuph2.0_chr04.g0955.1	-2.011960554	1.17202E-06	mitogen-activated protein kinase kinase kinase 20 [Arabidopsis thaliana]	ref|NP_190600.1|
VSMuph2.0_chr04.g1252.i1	-0.236187064	0.016377791	Structural maintenance of chromosomes (SMC) family protein [Arabidopsis thaliana]	ref|NP_180285.4|
VSMuph2.0_chr04.g1306.i1	-0.958795961	0.01209683	rho GTPase-activating protein [Arabidopsis thaliana]	ref|NP_198517.2|
VSMuph2.0_chr04.g1496.i1	-1.006229544	1.35164E-05	plant/protein [Arabidopsis thaliana]	ref|NP_564864.1|
VSMuph2.0_chr04.g1550.1	0.266819189	0.02316241	cytosolic NADP+-dependent isocitrate dehydrogenase [Arabidopsis thaliana]	ref|NP_176768.1|
VSMuph2.0_chr04.g2326.i1	-0.267046596	0.038125404	PRP38 family protein [Arabidopsis thaliana]	ref|NP_851101.1|
VSMuph2.0_chr04.g2442.i1	-0.848162085	0.004041961	GDSL-like Lipase/Acylhydrolase superfamily protein [Arabidopsis thaliana]	ref|NP_198322.1|
VSMuph2.0_chr04.g2736.i1	2.231330614	0.020530686	uncharacterized protein AT5G36100 [Arabidopsis thaliana]	ref|NP_198459.4|
VSMuph2.0_chr04.g2825.1	2.330520002	0.005647769	WRKY DNA-binding protein 34 [Arabidopsis thaliana]	ref|NP_194374.1|
VSMuph2.0_chr04.g2852.1	4.793438478	0.046900437	SAUR-like auxin-responsive protein family [Arabidopsis thaliana]	ref|NP_195207.2|
VSMuph2.0_chr04.g2860.1	0.564663289	0.019122377	basic leucine zipper/W2 domain protein [Arabidopsis thaliana]	ref|NP_172091.1|
VSMuph2.0_chr04.g2868.1	-2.613157017	0.008445314	NA	-
VSMuph2.0_chr04.g2869.1	-2.564083258	0.000921899	NA	-
VSMuph2.0_chr04.g2915.i1	0.363703631	0.000507757	transmembrane protein, putative (Protein of unknown function, DUF538) [Arabidopsis thaliana]	ref|NP_001326338.1|
VSMuph2.0_chr04.g2973.1	-0.915927484	0.015434408	transmembrane protein, putative (DUF677) [Arabidopsis thaliana]	ref|NP_195158.1|
VSMuph2.0_chr04.g2995.i1	0.334195594	0.027409564	Ubiquitin-conjugating enzyme family protein [Arabidopsis thaliana]	ref|NP_565440.1|
VSMuph2.0_chr04.g3068.1	-4.882301287	1.4947E-23	Sulfite exporter TauE/SafE family protein [Arabidopsis thaliana]	ref|NP_850068.1|
VSMuph2.0_chr04.g3124.1	4.353229632	0.023048725	NA	-
VSMuph2.0_chr04.g3166.1	-1.763387908	0.00026407	S-adenosyl-L-methionine-dependent methyltransferases superfamily protein [Arabidopsis thaliana]	ref|NP_196057.1|
VSMuph2.0_chr04.g3171.i1	-3.533248136	1.40009E-05	S-adenosyl-L-methionine-dependent methyltransferases superfamily protein [Arabidopsis thaliana]	ref|NP_187755.2|
VSMuph2.0_chr04.g3211.1	-2.198186284	2.63467E-05	HOPZ-ACTIVATED RESISTANCE 1 [Arabidopsis thaliana]	ref|NP_850677.1|
VSMuph2.0_chr04.g3247.i1	0.970766707	0.047482863	ubiquitin-conjugating enzyme 16 [Arabidopsis thaliana]	ref|NP_565110.1|
VSMuph2.0_chr04.g3258.1	0.291496362	0.02061341	Cytochrome P450 superfamily protein [Arabidopsis thaliana]	ref|NP_568002.1|
VSMuph2.0_chr04.g3304.i1	-1.014491495	0.010936637	GATA transcription factor 5 [Arabidopsis thaliana]	ref|NP_975002.1|
VSMuph2.0_chr04.g3305.1	-5.331035744	0.001888331	NA	-
VSMuph2.0_chr04.g3323.1	-2.59120213	0.000232121	Lactoylglutathione lyase / glyoxalase I family protein [Arabidopsis thaliana]	ref|NP_563973.1|
VSMuph2.0_chr04.g3330.1	-0.542994901	0.032439189	histone H1-3 [Arabidopsis thaliana]	ref|NP_179396.1|
VSMuph2.0_chr04.g3343.1	0.486318682	0.018122194	Peptide methionine sulfoxide reductase family protein [Arabidopsis thaliana]	ref|NP_179394.1|
VSMuph2.0_chr04.g3368.i1	-1.883458359	0.011759934	flavanone 3-hydroxylase [Arabidopsis thaliana]	ref|NP_190692.1|
VSMuph2.0_chr04.g3395.i1	0.276788102	0.00315868	regulatory particle non-ATPase 10 [Arabidopsis thaliana]	ref|NP_195575.1|
VSMuph2.0_chr04.g3416.i1	-0.881046601	0.021466279	Tetratricopeptide repeat (TPR)-like superfamily protein [Arabidopsis thaliana]	ref|NP_190696.1|
VSMuph2.0_chr04.g3428.1	-0.620679002	9.58613E-07	jasmonic acid carboxyl methyltransferase [Arabidopsis thaliana]	ref|NP_173394.1|
VSMuph2.0_chr04.g3456.1	-0.617278423	0.007715025	early-responsive to dehydration stress protein (ERD4) [Arabidopsis thaliana]	ref|NP_195312.1|
VSMuph2.0_chr04.g3492.1	-5.400742776	0.003246813	IQ-domain 20 [Arabidopsis thaliana]	ref|NP_190706.1|
VSMuph2.0_chr04.g3561.1	0.862552974	0.041323853	Calcium-dependent phosphotriesterase superfamily protein [Arabidopsis thaliana]	ref|NP_001190053.1|
VSMuph2.0_chr04.g3563.1	-0.654455877	0.011759934	Calcium-dependent phosphotriesterase superfamily protein [Arabidopsis thaliana]	ref|NP_566951.1|
VSMuph2.0_chr04.g3581.i1	0.202146072	0.008036591	ubiquitin family protein [Arabidopsis thaliana]	ref|NP_179311.1|
VSMuph2.0_chr04.g3599.i1	0.632546004	0.002871303	RWP-RK domain-containing protein [Arabidopsis thaliana]	ref|NP_195284.1|
VSMuph2.0_chr04.g3622.1	-4.174787219	0.033514308	FAD/NAD(P)-binding oxidoreductase family protein [Arabidopsis thaliana]	ref|NP_195566.1|
VSMuph2.0_chr04.g3695.1	0.291677279	0.001634046	actin 7 [Arabidopsis thaliana]	ref|NP_196543.1|
VSMuph2.0_chr04.g3736.1	-2.4694858	0.003589947	receptor-like protein kinase 1 [Arabidopsis thaliana]	ref|NP_001318851.1|
VSMuph2.0_chr04.g3803.1	-1.613145167	0.001466746	cell wall / vacuolar inhibitor of fructosidase 2 [Arabidopsis thaliana]	ref|NP_201267.1|
VSMuph2.0_chr04.g3811.1	1.010304347	0.034298877	alcohol dehydrogenase 1 [Arabidopsis thaliana]	ref|NP_177837.1|
VSMuph2.0_chr04.g3857.1	-0.296615119	0.024800732	serine/threonine-protein phosphatase 7 long form-like protein [Arabidopsis thaliana]	ref|NP_175246.2|
VSMuph2.0_chr04.g3882.1	-4.923634685	0.000263347	Pectin lyase-like superfamily protein [Arabidopsis thaliana]	ref|NP_195070.2|
VSMuph2.0_chr04.g3967.1	-3.44200463	0.000444526	NA	-
VSMuph2.0_chr05.g0006.1	0.348055749	0.036896559	pumilio 24 [Arabidopsis thaliana]	ref|NP_566559.1|
VSMuph2.0_chr05.g0008.i1	0.933427457	2.18171E-05	Pectin lyase-like superfamily protein [Arabidopsis thaliana]	ref|NP_188308.1|
VSMuph2.0_chr05.g0047.1	-2.387289639	0.001770025	COBRA-like protein-7 precursor [Arabidopsis thaliana]	ref|NP_567484.1|
VSMuph2.0_chr05.g0085.i1	-0.26353709	0.008480269	calmodulin-binding transcription activator [Arabidopsis thaliana]	ref|NP_188319.2|
VSMuph2.0_chr05.g0117.i1	0.250521189	0.018751606	Cyclophilin-like peptidyl-prolyl cis-trans isomerase family protein [Arabidopsis thaliana]	ref|NP_974241.1|
VSMuph2.0_chr05.g0199.i1	-0.753550331	0.005249415	Protein phosphatase 2C family protein [Arabidopsis thaliana]	ref|NP_191785.1|
VSMuph2.0_chr05.g0218.1	-1.320121301	4.44206E-07	Pectin lyase-like superfamily protein [Arabidopsis thaliana]	ref|NP_175244.1|
VSMuph2.0_chr05.g0255.1	0.256320396	0.000453247	Putative plant snare 13 [Arabidopsis thaliana]	ref|NP_566578.1|
VSMuph2.0_chr05.g0277.1	-3.76938956	1.69943E-06	aspartic proteinase A1 [Arabidopsis thaliana]	ref|NP_172655.1|
VSMuph2.0_chr05.g0383.i1	0.247800258	0.033303139	adenylyl cyclase [Arabidopsis thaliana]	ref|NP_188783.2|
VSMuph2.0_chr05.g0401.i1	0.64445221	0.000446647	sodium hydrogen exchanger 2 [Arabidopsis thaliana]	ref|NP_187154.1|
VSMuph2.0_chr05.g0407.i1	-0.313290234	0.007898658	P-loop containing nucleoside triphosphate hydrolases superfamily protein [Arabidopsis thaliana]	ref|NP_850116.1|
VSMuph2.0_chr05.g0444.1	0.201949943	0.046630649	2-oxoglutarate (2OG) and Fe(II)-dependent oxygenase superfamily protein [Arabidopsis thaliana]	ref|NP_197391.1|
VSMuph2.0_chr05.g0484.i1	-0.856278226	0.036962774	ARM repeat superfamily protein [Arabidopsis thaliana]	ref|NP_197399.1|
VSMuph2.0_chr05.g0567.i1	-0.227867706	0.009018709	long-chain acyl-CoA synthetase 7 [Arabidopsis thaliana]	ref|NP_198112.2|
VSMuph2.0_chr05.g0586.1	-2.945542244	0.032555834	receptor-like protein kinase 1 [Arabidopsis thaliana]	ref|NP_001318851.1|
VSMuph2.0_chr05.g0678.i1	0.279269844	0.008721743	Tetratricopeptide repeat (TPR)-like superfamily protein [Arabidopsis thaliana]	ref|NP_171915.1|
VSMuph2.0_chr05.g0686.i1	-1.346316128	0.005849052	RING/U-box superfamily protein [Arabidopsis thaliana]	ref|NP_187951.1|
VSMuph2.0_chr05.g0704.i1	0.290720866	0.013373273	emp24/gp25L/p24 family/GOLD family protein [Arabidopsis thaliana]	ref|NP_188924.3|
VSMuph2.0_chr05.g0732.1	-4.679654905	0.000703486	NA	-
VSMuph2.0_chr05.g0752.1	-1.863347147	0.0493912	ATPase E1-E2 type family protein / haloacid dehalogenase-like hydrolase family protein [Arabidopsis thaliana]	ref|NP_188931.1|
VSMuph2.0_chr05.g0790.1	0.405247613	0.046140644	sporulation-specific protein [Arabidopsis thaliana]	ref|NP_849801.1|
VSMuph2.0_chr05.g0793.1	-0.664692969	0.008445314	CBL-interacting protein kinase 7 [Arabidopsis thaliana]	ref|NP_188940.1|
VSMuph2.0_chr05.g0800.1	-0.320859706	0.014835391	ion channel POLLUX-like protein, putative (DUF1012) [Arabidopsis thaliana]	ref|NP_568628.1|
VSMuph2.0_chr05.g0817.1	0.399075835	0.044852855	CAMV movement protein interacting protein 7 [Arabidopsis thaliana]	ref|NP_563704.1|
VSMuph2.0_chr05.g0825.1	-10.09116887	5.82895E-06	basic helix-loop-helix (bHLH) DNA-binding superfamily protein [Arabidopsis thaliana]	ref|NP_199178.1|
VSMuph2.0_chr05.g0827.1	-0.534816055	0.043537624	winged-helix DNA-binding transcription factor family protein [Arabidopsis thaliana]	ref|NP_001189643.1|
VSMuph2.0_chr05.g0830.i1	0.831466437	0.004038163	P-loop containing nucleoside triphosphate hydrolases superfamily protein [Arabidopsis thaliana]	ref|NP_172160.4|
VSMuph2.0_chr05.g0831.1	2.22033367	0.029774272	P-loop containing nucleoside triphosphate hydrolases superfamily protein [Arabidopsis thaliana]	ref|NP_001322810.1|
VSMuph2.0_chr05.g0911.1	-1.468057268	0.005849052	uncharacterized protein AT4G14450 [Arabidopsis thaliana]	ref|NP_193181.3|
VSMuph2.0_chr05.g0929.i1	0.303457219	0.001849342	HR-like lesion-inducing protein-like protein [Arabidopsis thaliana]	ref|NP_171929.1|
VSMuph2.0_chr05.g0996.1	-5.207811592	0.003209132	NA	-
VSMuph2.0_chr05.g1076.1	-3.19976418	0.001634046	NA	-
VSMuph2.0_chr05.g1095.1	-2.911456149	0.01016053	phosphate transporter 1;4 [Arabidopsis thaliana]	ref|NP_181428.1|
VSMuph2.0_chr05.g1210.1	-0.736373167	0.041774515	Cyclopropane-fatty-acyl-phospholipid synthase [Arabidopsis thaliana]	ref|NP_188995.2|
VSMuph2.0_chr05.g1225.1	0.253576012	0.037673741	Eukaryotic initiation factor 4E protein [Arabidopsis thaliana]	ref|NP_198412.1|
VSMuph2.0_chr05.g1329.i1	-2.638082059	0.006581873	AWPM-19-like family protein [Arabidopsis thaliana]	ref|NP_563710.1|
VSMuph2.0_chr05.g1415.1	-0.997000093	0.008764431	beta-amylase 1 [Arabidopsis thaliana]	ref|NP_189034.1|
VSMuph2.0_chr05.g1489.1	6.992975355	3.5767E-06	Myosin family protein with Dil domain-containing protein [Arabidopsis thaliana]	ref|NP_194600.2|
VSMuph2.0_chr05.g1556.1	-0.717825149	0.020124418	Disease resistance protein (TIR-NBS-LRR class) family [Arabidopsis thaliana]	ref|NP_199688.1|
VSMuph2.0_chr05.g2123.1	-1.393223981	0.029541846	protein kinase family protein [Arabidopsis thaliana]	ref|NP_180839.2|
VSMuph2.0_chr05.g2178.i1	0.412617103	0.000262569	endoplasmic reticulum retention defective 2B [Arabidopsis thaliana]	ref|NP_566758.1|
VSMuph2.0_chr05.g2179.i1	3.661111807	0.016898762	endoplasmic reticulum retention defective 2B [Arabidopsis thaliana]	ref|NP_566758.1|
VSMuph2.0_chr05.g2272.1	-3.760719131	0.029774272	PHYTOCYSTATIN 2 [Arabidopsis thaliana]	ref|NP_180758.1|
VSMuph2.0_chr05.g2303.1	-0.811599759	0.018683613	HXXXD-type acyl-transferase family protein [Arabidopsis thaliana]	ref|NP_193120.1|
VSMuph2.0_chr05.g2574.1	-1.364484831	0.000981814	sucrose phosphate synthase 3F [Arabidopsis thaliana]	ref|NP_171984.2|
VSMuph2.0_chr05.g2594.i1	0.49345058	0.000703486	Alkaline phytoceramidase (aPHC) [Arabidopsis thaliana]	ref|NP_567660.1|
VSMuph2.0_chr05.g2625.i1	0.320097776	0.048025236	binding protein [Arabidopsis thaliana]	ref|NP_001319932.1|
VSMuph2.0_chr05.g2695.1	-0.401351842	0.008462714	Ankyrin repeat family protein [Arabidopsis thaliana]	ref|NP_001328395.1|
VSMuph2.0_chr05.g2700.1	-1.324931475	0.007962348	Ankyrin repeat family protein [Arabidopsis thaliana]	ref|NP_001328102.1|
VSMuph2.0_chr05.g2701.1	-3.637809524	6.41924E-10	mitogen-activated protein kinase kinase kinase 19 [Arabidopsis thaliana]	ref|NP_201509.1|
VSMuph2.0_chr05.g2932.1	-2.120783869	0.011833032	indole-3-acetate beta-D-glucosyltransferase [Arabidopsis thaliana]	ref|NP_567471.1|
VSMuph2.0_chr05.g2970.1	-0.821488154	0.043233351	Leucine-rich repeat protein kinase family protein [Arabidopsis thaliana]	ref|NP_189017.1|
VSMuph2.0_chr05.g3078.1	1.661763845	0.000495476	aromatic and neutral transporter 1 [Arabidopsis thaliana]	ref|NP_187796.1|
VSMuph2.0_chr05.g3080.1	1.165831096	0.000261339	ILI1 binding bHLH 1 [Arabidopsis thaliana]	ref|NP_181834.1|
VSMuph2.0_chr05.g3109.1	-0.528733982	0.027306274	Bifunctional inhibitor/lipid-transfer protein/seed storage 2S albumin superfamily protein [Arabidopsis thaliana]	ref|NP_568699.1|
VSMuph2.0_chr05.g3219.1	0.697861553	0.042722624	F-box family protein [Arabidopsis thaliana]	ref|NP_566277.2|
VSMuph2.0_chr05.g3298.i1	0.406757845	0.017791714	Nucleotide-sugar transporter family protein [Arabidopsis thaliana]	ref|NP_181853.3|
VSMuph2.0_chr05.g3420.i1	-1.102112909	0.004539365	Ankyrin repeat family protein [Arabidopsis thaliana]	ref|NP_001328102.1|
VSMuph2.0_chr05.g3605.1	-2.252226133	0.027999111	NB-ARC domain-containing disease resistance protein [Arabidopsis thaliana]	ref|NP_187360.1|
VSMuph2.0_chr05.g3666.1	-0.999034821	0.036896559	Disease resistance protein (CC-NBS-LRR class) family [Arabidopsis thaliana]	ref|NP_198395.1|
VSMuph2.0_chr05.g3672.1	-1.692040684	0.003869005	transmembrane protein, putative (DUF594) [Arabidopsis thaliana]	ref|NP_199367.1|
VSMuph2.0_chr05.g3686.1	0.330423496	0.003195669	Ribosomal L38e protein family [Arabidopsis thaliana]	ref|NP_191513.1|
VSMuph2.0_chr05.g3694.1	-4.469309372	0.00057088	NA	-
VSMuph2.0_chr05.g3710.i1	0.313247025	0.01554424	fanconi anemia group D2 protein [Arabidopsis thaliana]	ref|NP_850535.1|
VSMuph2.0_chr05.g3773.1	-3.623307116	0.000170303	homolog of carrot EP3-3 chitinase [Arabidopsis thaliana]	ref|NP_191010.1|
VSMuph2.0_chr05.g3789.1	-0.30984836	0.045361629	C2 domain-containing protein / GRAM domain-containing protein [Arabidopsis thaliana]	ref|NP_191525.2|
VSMuph2.0_chr05.g3796.1	-0.363493889	0.033514308	C2 domain-containing protein / GRAM domain-containing protein [Arabidopsis thaliana]	ref|NP_001326264.1|
VSMuph2.0_chr05.g3848.i1	0.440590203	0.002411744	syntaxin of plants 61 [Arabidopsis thaliana]	ref|NP_001321010.1|
VSMuph2.0_chr05.g3962.i1	0.23390044	0.022259919	apyrase 2 [Arabidopsis thaliana]	ref|NP_197329.5|
VSMuph2.0_chr06.g0055.i1	-0.500597154	0.03607725	hypothetical protein (DUF1639) [Arabidopsis thaliana]	ref|NP_175931.2|
VSMuph2.0_chr06.g0060.1	0.267583527	0.005039715	Mitochondrial substrate carrier family protein [Arabidopsis thaliana]	ref|NP_197477.1|
VSMuph2.0_chr06.g0061.1	0.304849531	0.018285921	tubulin alpha-5 [Arabidopsis thaliana]	ref|NP_197479.1|
VSMuph2.0_chr06.g0090.1	-5.200395614	4.19021E-07	calmodulin-binding family protein [Arabidopsis thaliana]	ref|NP_187969.1|
VSMuph2.0_chr06.g0134.1	-4.626365619	3.36876E-05	proteinase inhibitor I4, serpin (DUF716) [Arabidopsis thaliana]	ref|NP_175919.1|
VSMuph2.0_chr06.g0135.1	-3.372429273	0.022561859	proteinase inhibitor I4, serpin (DUF716) [Arabidopsis thaliana]	ref|NP_175919.1|
VSMuph2.0_chr06.g0139.1	0.871107016	0.006581873	Disease resistance-responsive (dirigent-like protein) family protein [Arabidopsis thaliana]	ref|NP_176113.1|
VSMuph2.0_chr06.g0140.1	0.436545498	0.03607725	Disease resistance-responsive (dirigent-like protein) family protein [Arabidopsis thaliana]	ref|NP_176113.1|
VSMuph2.0_chr06.g0235.1	-8.656298485	2.22245E-06	lipoxygenase 2 [Arabidopsis thaliana]	ref|NP_566875.1|
VSMuph2.0_chr06.g0276.1	0.804028486	3.71918E-05	Leucine-rich repeat (LRR) family protein [Arabidopsis thaliana]	ref|NP_188718.1|
VSMuph2.0_chr06.g0283.1	0.269643719	0.036962774	A20/AN1-like zinc finger family protein [Arabidopsis thaliana]	ref|NP_564585.1|
VSMuph2.0_chr06.g0303.1	-1.02712405	2.87703E-06	heavy metal atpase 5 [Arabidopsis thaliana]	ref|NP_176533.1|
VSMuph2.0_chr06.g0356.1	-0.475254951	0.005458341	Enhancer of polycomb-like transcription factor protein [Arabidopsis thaliana]	ref|NP_194988.2|
VSMuph2.0_chr06.g0405.1	1.775159075	0.006628872	NA	-
VSMuph2.0_chr06.g0428.i1	0.724756886	0.049854007	cyclic nucleotide-gated channel 15 [Arabidopsis thaliana]	ref|NP_180393.1|
VSMuph2.0_chr06.g0429.i1	-0.844460002	0.006669062	Putative lysine decarboxylase family protein [Arabidopsis thaliana]	ref|NP_565668.1|
VSMuph2.0_chr06.g0430.1	-5.254124949	1.89351E-07	glycosyltransferase family protein 2 [Arabidopsis thaliana]	ref|NP_001331468.1|
VSMuph2.0_chr06.g0434.i1	0.294792698	0.018106748	tyrosylprotein sulfotransferase [Arabidopsis thaliana]	ref|NP_563804.4|
VSMuph2.0_chr06.g0500.i1	0.351042701	0.022076705	NA	-
VSMuph2.0_chr06.g0548.1	0.346213336	0.035048016	Cysteine proteinases superfamily protein [Arabidopsis thaliana]	ref|NP_200827.1|
VSMuph2.0_chr06.g0550.1	0.326633294	0.00649523	vacuolar proton ATPase A1 [Arabidopsis thaliana]	ref|NP_850122.1|
VSMuph2.0_chr06.g0563.i1	-1.363831494	0.014080644	mitogen-activated protein kinase 3 [Arabidopsis thaliana]	ref|NP_190150.1|
VSMuph2.0_chr06.g0603.1	0.608311359	0.015199119	Embryo-specific protein 3, (ATS3) [Arabidopsis thaliana]	ref|NP_001118501.1|
VSMuph2.0_chr06.g0617.1	-0.526215976	0.043537624	Histone superfamily protein [Arabidopsis thaliana]	ref|NP_850939.1|
VSMuph2.0_chr06.g0618.i1	-2.697045367	0.020077851	endomembrane-type CA-ATPase 4 [Arabidopsis thaliana]	ref|NP_172246.3|
VSMuph2.0_chr06.g0641.1	-8.015969681	3.2903E-10	exocyst subunit exo70 family protein H2 [Arabidopsis thaliana]	ref|NP_181470.1|
VSMuph2.0_chr06.g0661.i1	-1.003259266	0.042596763	tonoplast intrinsic protein 1;3 [Arabidopsis thaliana]	ref|NP_192056.1|
VSMuph2.0_chr06.g0668.1	-3.001619517	8.8142E-06	C2H2 and C2HC zinc fingers superfamily protein [Arabidopsis thaliana]	ref|NP_181279.1|
VSMuph2.0_chr06.g0706.i1	0.460580379	0.000645483	UDP-XYL synthase 6 [Arabidopsis thaliana]	ref|NP_001325413.1|
VSMuph2.0_chr06.g0710.i1	0.266158242	0.02454974	ubiquitin-conjugating enzyme E2 [Arabidopsis thaliana]	ref|NP_568902.3|
VSMuph2.0_chr06.g0742.1	0.485186951	0.007116962	Fasciclin-like arabinogalactan family protein [Arabidopsis thaliana]	ref|NP_190239.1|
VSMuph2.0_chr06.g0780.1	-0.720869131	0.007693075	expansin A4 [Arabidopsis thaliana]	ref|NP_181500.1|
VSMuph2.0_chr06.g0790.1	-1.520470121	0.000114385	SCARECROW-like 14 [Arabidopsis thaliana]	ref|NP_172233.1|
VSMuph2.0_chr06.g0792.1	-1.798126441	0.0016963	SCARECROW-like 14 [Arabidopsis thaliana]	ref|NP_172233.1|
VSMuph2.0_chr06.g0794.1	-0.53811689	0.004824302	GRAS family transcription factor [Arabidopsis thaliana]	ref|NP_180470.2|
VSMuph2.0_chr06.g0806.1	-1.704548914	6.21165E-06	zinc finger (C3HC4-type RING finger) family protein [Arabidopsis thaliana]	ref|NP_190246.1|
VSMuph2.0_chr06.g0893.1	-1.084524217	3.74225E-07	highly ABA-induced PP2C protein 3 [Arabidopsis thaliana]	ref|NP_180499.1|
VSMuph2.0_chr06.g0896.1	0.317464187	0.02012841	eukaryotic translation initiation factor 3G1 [Arabidopsis thaliana]	ref|NP_187747.1|
VSMuph2.0_chr06.g0943.1	2.679054099	0.001645665	HSP20-like chaperones superfamily protein [Arabidopsis thaliana]	ref|NP_180511.1|
VSMuph2.0_chr06.g0948.1	0.389214059	0.005147735	Tim10/DDP family zinc finger protein [Arabidopsis thaliana]	ref|NP_565682.1|
VSMuph2.0_chr06.g0952.i1	0.429172926	0.011759934	28S ribosomal S34 protein [Arabidopsis thaliana]	ref|NP_568770.1|
VSMuph2.0_chr06.g0988.1	0.4805936	0.030393361	homeobox prospero protein [Arabidopsis thaliana]	ref|NP_200700.1|
VSMuph2.0_chr06.g1024.1	-0.452339562	0.004559241	phosphate transporter 4;1 [Arabidopsis thaliana]	ref|NP_180526.1|
VSMuph2.0_chr06.g1056.i1	-6.156315755	0.000921899	cytochrome P450, family 71, subfamily B, polypeptide 34 [Arabidopsis thaliana]	ref|NP_189261.1|
VSMuph2.0_chr06.g1071.1	-4.497219816	1.79935E-31	cation exchanger 3 [Arabidopsis thaliana]	ref|NP_190754.2|
VSMuph2.0_chr06.g1075.i1	-0.201681159	0.029627491	smr (Small MutS Related) domain-containing protein [Arabidopsis thaliana]	ref|NP_001119459.1|
VSMuph2.0_chr06.g1079.i1	-3.579284102	0.009976189	RING/U-box superfamily protein [Arabidopsis thaliana]	ref|NP_973631.1|
VSMuph2.0_chr06.g1096.1	-0.831670883	8.24875E-05	zinc finger (CCCH-type) family protein [Arabidopsis thaliana]	ref|NP_200670.1|
VSMuph2.0_chr06.g1115.i1	-3.403104062	2.56293E-08	Protein phosphatase 2C family protein [Arabidopsis thaliana]	ref|NP_180563.1|
VSMuph2.0_chr06.g1116.i1	-2.963559608	4.5974E-09	Protein phosphatase 2C family protein [Arabidopsis thaliana]	ref|NP_180563.1|
VSMuph2.0_chr06.g1120.1	0.439529728	0.036103649	NA	-
VSMuph2.0_chr06.g1125.1	-1.991638171	0.041904663	TOXICOS EN LEVADURA 2 [Arabidopsis thaliana]	ref|NP_188294.1|
VSMuph2.0_chr06.g1129.1	-1.523642298	3.51619E-05	Acyl-CoA N-acyltransferases (NAT) superfamily protein [Arabidopsis thaliana]	ref|NP_180570.1|
VSMuph2.0_chr06.g1147.1	-0.430044258	0.00911584	tetratricopeptide repeat (TPR)-containing protein [Arabidopsis thaliana]	ref|NP_001030839.5|
VSMuph2.0_chr06.g1239.1	-4.447341178	0.000109672	methyltransferase [Arabidopsis thaliana]	ref|NP_195791.1|
VSMuph2.0_chr06.g1240.1	-1.988316048	0.000608488	WRKY DNA-binding protein 33 [Arabidopsis thaliana]	ref|NP_181381.2|
VSMuph2.0_chr06.g1291.1	-0.836912977	0.003970167	SOS3-interacting protein 4 [Arabidopsis thaliana]	ref|NP_180595.1|
VSMuph2.0_chr06.g1296.i1	1.136633037	0.000103961	with no lysine (K) kinase 4 [Arabidopsis thaliana]	ref|NP_200643.1|
VSMuph2.0_chr06.g1376.1	-0.491174034	0.000943702	RNA-binding KH domain-containing protein [Arabidopsis thaliana]	ref|NP_850296.1|
VSMuph2.0_chr06.g2024.1	-1.429062034	0.027670631	Late embryogenesis abundant (LEA) hydroxyproline-rich glycoprotein family [Arabidopsis thaliana]	ref|NP_973540.1|
VSMuph2.0_chr06.g2034.1	-0.309686011	0.023173241	Leucine-rich repeat protein kinase family protein [Arabidopsis thaliana]	ref|NP_180274.2|
VSMuph2.0_chr06.g2094.i1	0.311701754	0.046549492	calmodulin 5 [Arabidopsis thaliana]	ref|NP_850097.1|
VSMuph2.0_chr06.g2291.1	-2.060060196	3.93268E-07	Cytochrome P450 superfamily protein [Arabidopsis thaliana]	ref|NP_196416.1|
VSMuph2.0_chr06.g2296.1	-3.564045764	3.82364E-14	Cytochrome P450 superfamily protein [Arabidopsis thaliana]	ref|NP_196416.1|
VSMuph2.0_chr06.g2300.1	-1.611804988	0.001712987	Cytochrome P450 superfamily protein [Arabidopsis thaliana]	ref|NP_196416.1|
VSMuph2.0_chr06.g2307.1	-2.883696491	3.07776E-06	Cytochrome P450 superfamily protein [Arabidopsis thaliana]	ref|NP_196416.1|
VSMuph2.0_chr06.g2317.1	-1.720729132	8.06047E-05	Cytochrome P450 superfamily protein [Arabidopsis thaliana]	ref|NP_196416.1|
VSMuph2.0_chr06.g2322.1	-4.089424225	3.02348E-13	Cytochrome P450 superfamily protein [Arabidopsis thaliana]	ref|NP_196416.1|
VSMuph2.0_chr06.g2329.1	-1.527768065	0.002302307	Cytochrome P450 superfamily protein [Arabidopsis thaliana]	ref|NP_196416.1|
VSMuph2.0_chr06.g2330.1	-1.290695765	6.01105E-06	Cytochrome P450 superfamily protein [Arabidopsis thaliana]	ref|NP_196416.1|
VSMuph2.0_chr06.g2331.1	-1.42858111	0.029627491	Cytochrome P450 superfamily protein [Arabidopsis thaliana]	ref|NP_196416.1|
VSMuph2.0_chr06.g2332.1	-3.910297601	5.18725E-08	Cytochrome P450 superfamily protein [Arabidopsis thaliana]	ref|NP_196416.1|
VSMuph2.0_chr06.g2337.1	-0.896359321	0.000882827	Cytochrome P450 superfamily protein [Arabidopsis thaliana]	ref|NP_196416.1|
VSMuph2.0_chr06.g2340.1	-0.983040739	2.17474E-08	Cytochrome P450 superfamily protein [Arabidopsis thaliana]	ref|NP_196416.1|
VSMuph2.0_chr06.g2431.1	-1.148621396	0.000130462	NA	-
VSMuph2.0_chr06.g2434.1	-0.775593735	0.010421934	Calcium-dependent lipid-binding (CaLB domain) family protein [Arabidopsis thaliana]	ref|NP_568263.1|
VSMuph2.0_chr06.g2450.1	-3.27419888	0.000133103	RING/U-box superfamily protein [Arabidopsis thaliana]	ref|NP_196172.1|
VSMuph2.0_chr06.g2472.1	-2.235957336	0.011697585	F-box family protein [Arabidopsis thaliana]	ref|NP_193573.1|
VSMuph2.0_chr06.g2518.i1	0.512985721	0.03126493	NA	-
VSMuph2.0_chr06.g2519.1	0.530121916	0.002001388	NA	-
VSMuph2.0_chr06.g2559.1	-0.747153224	0.015981097	UDP-Glycosyltransferase superfamily protein [Arabidopsis thaliana]	ref|NP_181234.1|
VSMuph2.0_chr06.g2660.1	0.506801552	0.005585651	ATPase complex subunit [Arabidopsis thaliana]	ref|NP_172300.2|
VSMuph2.0_chr06.g2674.1	0.888771472	0.004539365	recQ-mediated instability-like protein [Arabidopsis thaliana]	ref|NP_172315.1|
VSMuph2.0_chr06.g2707.i1	-1.312453008	0.000463519	uncharacterized protein AT2G27830 [Arabidopsis thaliana]	ref|NP_565660.1|
VSMuph2.0_chr06.g2714.1	-0.891196737	0.003756047	arogenate dehydratase 6 [Arabidopsis thaliana]	ref|NP_563809.1|
VSMuph2.0_chr06.g2715.1	0.367713349	0.037102168	nucleobase-ascorbate transporter 12 [Arabidopsis thaliana]	ref|NP_850108.1|
VSMuph2.0_chr06.g2719.1	-1.133590408	0.000375687	DUF868 family protein (DUF868) [Arabidopsis thaliana]	ref|NP_180345.1|
VSMuph2.0_chr06.g2723.1	-1.125095993	0.013093781	Stress responsive A/B Barrel Domain-containing protein [Arabidopsis thaliana]	ref|NP_568422.1|
VSMuph2.0_chr06.g2725.1	-5.860301157	0.019611474	C-repeat/DRE binding factor 1 [Arabidopsis thaliana]	ref|NP_567721.1|
VSMuph2.0_chr06.g2785.1	-6.016329691	0.007826396	cytochrome P450, family 94, subfamily C, polypeptide 1 [Arabidopsis thaliana]	ref|NP_180337.1|
VSMuph2.0_chr06.g2840.1	0.361230833	0.013869743	ferredoxin 3 [Arabidopsis thaliana]	ref|NP_180320.1|
VSMuph2.0_chr06.g2886.1	1.32354795	0.015912922	NA	-
VSMuph2.0_chr06.g2902.1	-2.048960619	0.012726517	NAC domain containing protein 90 [Arabidopsis thaliana]	ref|NP_197630.1|
VSMuph2.0_chr06.g2922.i1	0.245349691	0.005790482	M28 Zn-peptidase nicastrin [Arabidopsis thaliana]	ref|NP_190019.1|
VSMuph2.0_chr06.g2929.1	-1.728899957	0.006581873	F-box family protein [Arabidopsis thaliana]	ref|NP_180299.1|
VSMuph2.0_chr06.g2934.i1	-0.708551721	0.046554987	golgin family A protein [Arabidopsis thaliana]	ref|NP_001327584.1|
VSMuph2.0_chr06.g2957.1	-1.891363952	0.007502593	Polynucleotidyl transferase, ribonuclease H-like superfamily protein [Arabidopsis thaliana]	ref|NP_190012.1|
VSMuph2.0_chr07.g0029.1	-0.69228428	0.003068641	cytochrome P450, family 94, subfamily B, polypeptide 1 [Arabidopsis thaliana]	ref|NP_201150.1|
VSMuph2.0_chr07.g0065.1	-1.697623208	0.02749065	ethylene responsive element binding factor 3 [Arabidopsis thaliana]	ref|NP_175479.1|
VSMuph2.0_chr07.g0069.1	0.557377612	0.01172704	PRA1 (Prenylated rab acceptor) family protein [Arabidopsis thaliana]	ref|NP_564679.1|
VSMuph2.0_chr07.g0197.i1	-4.681207283	0.000555774	cupin family protein [Arabidopsis thaliana]	ref|NP_566714.1|
VSMuph2.0_chr07.g0263.i1	-0.368772495	0.00591598	R3H domain protein [Arabidopsis thaliana]	ref|NP_563680.1|
VSMuph2.0_chr07.g0280.1	-1.701343747	0.000905724	EID1-like 3 [Arabidopsis thaliana]	ref|NP_567137.1|
VSMuph2.0_chr07.g0347.i1	-2.145825392	6.47126E-06	alpha/beta-Hydrolases superfamily protein [Arabidopsis thaliana]	ref|NP_191860.1|
VSMuph2.0_chr07.g0397.i1	0.356005471	0.003970167	Cysteine proteinases superfamily protein [Arabidopsis thaliana]	ref|NP_191853.1|
VSMuph2.0_chr07.g0419.i1	-0.230793928	0.03919806	peroxin 6 [Arabidopsis thaliana]	ref|NP_171799.2|
VSMuph2.0_chr07.g0461.1	-0.988269646	2.09946E-06	glutathione S-transferase phi 8 [Arabidopsis thaliana]	ref|NP_850479.1|
VSMuph2.0_chr07.g0515.1	-0.834189608	0.00898503	beta glucosidase 11 [Arabidopsis thaliana]	ref|NP_849578.5|
VSMuph2.0_chr07.g0516.i1	-1.60917237	0.004125255	beta glucosidase 10 [Arabidopsis thaliana]	ref|NP_001328392.1|
VSMuph2.0_chr07.g0542.i1	-1.787378391	0.000473235	senescence-associated gene 21 [Arabidopsis thaliana]	ref|NP_567231.1|
VSMuph2.0_chr07.g0569.1	0.237513832	0.0493912	fumarase 1 [Arabidopsis thaliana]	ref|NP_182273.1|
VSMuph2.0_chr07.g0597.1	0.303476502	0.005600561	importin alpha isoform 1 [Arabidopsis thaliana]	ref|NP_850524.1|
VSMuph2.0_chr07.g0616.i1	-2.76891735	4.69147E-05	alpha/beta-Hydrolases superfamily protein [Arabidopsis thaliana]	ref|NP_563660.1|
VSMuph2.0_chr07.g0635.1	-2.339399092	0.006581873	RING/FYVE/PHD zinc finger superfamily protein [Arabidopsis thaliana]	ref|NP_171761.2|
VSMuph2.0_chr07.g0699.i1	-2.732312585	0.04760816	AMP-dependent synthetase and ligase family protein [Arabidopsis thaliana]	ref|NP_182246.1|
VSMuph2.0_chr07.g0748.i1	-1.523430508	0.000134125	Protein phosphatase 2C family protein [Arabidopsis thaliana]	ref|NP_001327483.1|
VSMuph2.0_chr07.g0761.1	0.301807899	0.038764957	Ubiquitin-like superfamily protein [Arabidopsis thaliana]	ref|NP_566518.1|
VSMuph2.0_chr07.g0787.i1	-0.295730804	0.001469525	Protein phosphatase 2C family protein [Arabidopsis thaliana]	ref|NP_850464.1|
VSMuph2.0_chr07.g0796.1	-0.935570356	0.000342773	uncharacterized protein AT4G01670 [Arabidopsis thaliana]	ref|NP_192076.2|
VSMuph2.0_chr07.g0797.1	-1.105280355	0.003142312	NA	-
VSMuph2.0_chr07.g0826.i1	-0.620068401	0.007598872	Ca2+ activated outward rectifying K+ channel 5 [Arabidopsis thaliana]	ref|NP_192093.1|
VSMuph2.0_chr07.g1044.i1	-0.273160154	0.025368053	Structural maintenance of chromosomes (SMC) family protein [Arabidopsis thaliana]	ref|NP_001319748.1|
VSMuph2.0_chr07.g1071.1	0.22886279	0.044984145	ribophorin II (RPN2) family protein [Arabidopsis thaliana]	ref|NP_193847.2|
VSMuph2.0_chr07.g1080.i1	0.362330913	0.014886055	vacuolar protein sorting-associated protein 2.3 [Arabidopsis thaliana]	ref|NP_563696.1|
VSMuph2.0_chr07.g1099.i1	0.247084957	0.013521094	ATP citrate lyase (ACL) family protein [Arabidopsis thaliana]	ref|NP_179632.1|
VSMuph2.0_chr07.g1133.i1	0.176846468	0.041101062	plastid developmental protein DAG [Arabidopsis thaliana]	ref|NP_174536.1|
VSMuph2.0_chr07.g1205.i1	-1.319329651	0.007016097	Tetratricopeptide repeat (TPR)-like superfamily protein [Arabidopsis thaliana]	ref|NP_197519.1|
VSMuph2.0_chr07.g1320.i1	-0.888538617	0.025727781	GDSL-like Lipase/Acylhydrolase superfamily protein [Arabidopsis thaliana]	ref|NP_194607.1|
VSMuph2.0_chr07.g2308.i1	-2.823023643	0.013869743	nuclear transport factor 2/RNA recognition motif protein [Arabidopsis thaliana]	ref|NP_001326160.1|
VSMuph2.0_chr07.g2309.i1	-1.800257201	2.87703E-06	nuclear transport factor 2/RNA recognition motif protein [Arabidopsis thaliana]	ref|NP_001326160.1|
VSMuph2.0_chr07.g2377.1	-1.582922987	0.000423414	AGC (cAMP-dependent, cGMP-dependent and protein kinase C) kinase family protein [Arabidopsis thaliana]	ref|NP_193036.1|
VSMuph2.0_chr07.g2416.1	0.42349041	0.049614756	O-Glycosyl hydrolases family 17 protein [Arabidopsis thaliana]	ref|NP_683538.1|
VSMuph2.0_chr07.g2569.1	-1.522108345	1.74726E-07	NA	-
VSMuph2.0_chr07.g2924.i1	-0.4233486	0.009141823	sister chromatid cohesion 1 protein 4 [Arabidopsis thaliana]	ref|NP_197131.2|
VSMuph2.0_chr07.g2953.i1	-0.639642373	0.044852855	electron transporter, putative (Protein of unknown function, DUF547) [Arabidopsis thaliana]	ref|NP_201461.1|
VSMuph2.0_chr07.g3039.1	-2.732313167	8.33351E-05	Reticulan like protein B13 [Arabidopsis thaliana]	ref|NP_565555.1|
VSMuph2.0_chr07.g3044.1	-2.812420174	7.84741E-08	Disease resistance protein (CC-NBS-LRR class) family [Arabidopsis thaliana]	ref|NP_201491.1|
VSMuph2.0_chr07.g3050.1	-3.890984178	0.047098688	ADR1-like 1 [Arabidopsis thaliana]	ref|NP_001320123.1|
VSMuph2.0_chr07.g3051.1	-3.827511895	3.15345E-05	Disease resistance protein (CC-NBS-LRR class) family [Arabidopsis thaliana]	ref|NP_201491.1|
VSMuph2.0_chr07.g3108.i1	-0.697774501	0.007343809	acyl-CoA oxidase 2 [Arabidopsis thaliana]	ref|NP_201316.1|
VSMuph2.0_chr07.g3146.i1	2.427266068	0.012822376	annexin 2 [Arabidopsis thaliana]	ref|NP_001154798.1|
VSMuph2.0_chr07.g3155.1	-0.616020459	0.013198255	adenine deaminase [Arabidopsis thaliana]	ref|NP_568073.1|
VSMuph2.0_chr07.g3164.i1	0.227640406	0.033663527	ubiquitin-specific protease 3 [Arabidopsis thaliana]	ref|NP_568074.1|
VSMuph2.0_chr07.g3172.1	0.452370474	0.013985804	Protein phosphatase 2C family protein [Arabidopsis thaliana]	ref|NP_174731.1|
VSMuph2.0_chr07.g3227.1	0.314869336	0.007087438	RNA-binding (RRM/RBD/RNP motifs) family protein [Arabidopsis thaliana]	ref|NP_201329.1|
VSMuph2.0_chr07.g3257.1	0.354047317	0.010685661	RAB GTPase homolog A4A [Arabidopsis thaliana]	ref|NP_201330.1|
VSMuph2.0_chr07.g3263.i1	-0.365801171	0.025379947	GCR2-like 1 [Arabidopsis thaliana]	ref|NP_201331.1|
VSMuph2.0_chr07.g3267.1	-1.492269144	0.001897054	WEB family protein (DUF827) [Arabidopsis thaliana]	ref|NP_176681.4|
VSMuph2.0_chr07.g3289.1	-1.539193616	0.006353235	RING/U-box superfamily protein [Arabidopsis thaliana]	ref|NP_196600.1|
VSMuph2.0_chr07.g3308.1	-5.524528959	0.002811007	uncharacterized protein AT1G26290 [Arabidopsis thaliana]	ref|NP_173953.1|
VSMuph2.0_chr07.g3319.1	-0.468494273	0.037305086	uncoupling protein 5 [Arabidopsis thaliana]	ref|NP_179836.1|
VSMuph2.0_chr07.g3390.1	-3.143545787	5.23891E-06	Concanavalin A-like lectin protein kinase family protein [Arabidopsis thaliana]	ref|NP_196615.1|
VSMuph2.0_chr07.g3426.1	-0.902087735	0.005510862	beta HLH protein 93 [Arabidopsis thaliana]	ref|NP_569014.1|
VSMuph2.0_chr07.g3455.1	-2.809038077	0.006325113	basic helix-loop-helix (bHLH) DNA-binding superfamily protein [Arabidopsis thaliana]	ref|NP_195498.3|
VSMuph2.0_chr07.g3505.1	-1.367732835	0.002019496	growth-regulating factor 1 [Arabidopsis thaliana]	ref|NP_179869.1|
VSMuph2.0_chr07.g3535.1	0.425570619	0.032563316	Ribosomal protein L12/ ATP-dependent Clp protease adaptor protein ClpS family protein [Arabidopsis thaliana]	ref|NP_195481.1|
VSMuph2.0_chr07.g3545.i1	0.612536278	0.02911767	APS kinase [Arabidopsis thaliana]	ref|NP_179082.1|
VSMuph2.0_chr07.g3548.1	0.274561022	0.007536066	voltage dependent anion channel 2 [Arabidopsis thaliana]	ref|NP_201551.1|
VSMuph2.0_chr07.g3558.1	-2.888656415	0.000433409	zinc-finger protein 1 [Arabidopsis thaliana]	ref|NP_201546.1|
VSMuph2.0_chr07.g3576.1	0.613543745	0.013438504	Phototropic-responsive NPH3 family protein [Arabidopsis thaliana]	ref|NP_680473.2|
VSMuph2.0_chr07.g3581.i1	0.327855103	0.012244558	Major facilitator superfamily protein [Arabidopsis thaliana]	ref|NP_850037.1|
VSMuph2.0_chr07.g3583.1	0.553422964	0.00678764	2-oxoglutarate (2OG) and Fe(II)-dependent oxygenase superfamily protein [Arabidopsis thaliana]	ref|NP_567941.1|
VSMuph2.0_chr07.g3590.1	-1.26473443	0.01301359	Protein phosphatase 2C family protein [Arabidopsis thaliana]	ref|NP_195118.1|
VSMuph2.0_chr07.g3613.1	4.636015578	0.02001745	cytochrome P450, family 81, subfamily D, polypeptide 8 [Arabidopsis thaliana]	ref|NP_195453.1|
VSMuph2.0_chr07.g3656.1	-0.835978479	0.030361186	Protein kinase superfamily protein [Arabidopsis thaliana]	ref|NP_179901.1|
VSMuph2.0_chr07.g3657.1	-0.878435252	0.046038054	Protein kinase superfamily protein [Arabidopsis thaliana]	ref|NP_179901.1|
VSMuph2.0_chr07.g3658.1	-0.619522283	0.026118669	Protein kinase superfamily protein [Arabidopsis thaliana]	ref|NP_179901.1|
VSMuph2.0_chr07.g3661.1	-1.314971442	0.001237823	F-box family protein [Arabidopsis thaliana]	ref|NP_194152.1|
VSMuph2.0_chr07.g3682.i1	-0.883175443	0.032819309	end binding protein 1C [Arabidopsis thaliana]	ref|NP_201528.1|
VSMuph2.0_chr07.g3690.1	0.307873715	0.013092036	Rer1 family protein [Arabidopsis thaliana]	ref|NP_195633.1|
VSMuph2.0_chr07.g3756.1	-0.748593747	0.003866012	Subtilisin-like serine endopeptidase family protein [Arabidopsis thaliana]	ref|NP_569044.1|
VSMuph2.0_chr07.g3776.i1	0.568536359	0.011045612	membrane insertase, putative (DUF1685) [Arabidopsis thaliana]	ref|NP_567947.1|
VSMuph2.0_chr07.g3780.1	0.631811336	0.004096934	centrin2 [Arabidopsis thaliana]	ref|NP_190605.1|
VSMuph2.0_chr07.g3791.1	-4.504073315	0.005249415	Integrase-type DNA-binding superfamily protein [Arabidopsis thaliana]	ref|NP_180927.1|
VSMuph2.0_chr07.g3793.1	-4.163847056	2.85886E-07	redox responsive transcription factor 1 [Arabidopsis thaliana]	ref|NP_195167.1|
VSMuph2.0_chr07.g3809.1	-0.251967474	0.018683613	Ran-binding protein in the microtubule-organising centre protein [Arabidopsis thaliana]	ref|NP_201482.2|
VSMuph2.0_chr07.g3810.1	1.799169404	0.023184929	PATATIN-like protein 4 [Arabidopsis thaliana]	ref|NP_195422.3|
VSMuph2.0_chr07.g3842.1	-0.916539738	7.19528E-05	myo-inositol-1-phosphate synthase 2 [Arabidopsis thaliana]	ref|NP_179812.1|
VSMuph2.0_chr07.g3860.1	-2.874381746	0.025379947	Cupredoxin superfamily protein [Arabidopsis thaliana]	ref|NP_195693.1|
VSMuph2.0_chr07.g3910.1	0.359671123	0.04983117	CPR5 protein [Arabidopsis thaliana]	ref|NP_569003.1|
VSMuph2.0_chr07.g3911.i1	0.329721436	0.000676679	myosin-H heavy protein [Arabidopsis thaliana]	ref|NP_196563.2|
VSMuph2.0_chr07.g3975.1	0.824459649	0.005498017	essential meiotic endonuclease 1B [Arabidopsis thaliana]	ref|NP_001325038.1|
VSMuph2.0_chr07.g3978.1	0.381233809	0.002811007	nuclear receptor family 2 group C protein [Arabidopsis thaliana]	ref|NP_192721.1|
VSMuph2.0_chr07.g3998.1	-2.672449431	0.012719624	NA	-
VSMuph2.0_chr07.g4009.1	0.409153996	0.000240381	mitochondrial ribosomal protein L11 [Arabidopsis thaliana]	ref|NP_195274.1|
VSMuph2.0_chr07.g4040.i1	-2.29587454	0.000500222	alpha/beta-Hydrolases superfamily protein [Arabidopsis thaliana]	ref|NP_190811.1|
VSMuph2.0_chr07.g4048.1	-4.899450486	0.030324572	mitochondrial lipoamide dehydrogenase 1 [Arabidopsis thaliana]	ref|NP_849782.1|
VSMuph2.0_chr07.g4077.1	-1.780296239	0.012071835	NAC (No Apical Meristem) domain transcriptional regulator superfamily protein [Arabidopsis thaliana]	ref|NP_171677.1|
VSMuph2.0_chr07.g4161.1	0.831787921	0.010578492	ammonium transporter 2 [Arabidopsis thaliana]	ref|NP_973634.1|
VSMuph2.0_chr07.g4218.1	-0.787269061	0.043487508	myb domain protein 4 [Arabidopsis thaliana]	ref|NP_195574.1|
VSMuph2.0_chr07.g4234.1	-0.488964511	0.030342806	Protein prenylyltransferase superfamily protein [Arabidopsis thaliana]	ref|NP_197229.1|
VSMuph2.0_chr08.g0027.i1	-4.352113837	0.024354802	GRAS family transcription factor [Arabidopsis thaliana]	ref|NP_190990.1|
VSMuph2.0_chr08.g0040.i1	0.246430737	0.000569827	phosphorylethanolamine cytidylyltransferase 1 [Arabidopsis thaliana]	ref|NP_181401.1|
VSMuph2.0_chr08.g0049.i1	-0.932563521	0.021783776	cyclin-dependent kinase B1;2 [Arabidopsis thaliana]	ref|NP_001031507.1|
VSMuph2.0_chr08.g0063.1	0.571759678	0.00509231	Auxin efflux carrier family protein [Arabidopsis thaliana]	ref|NP_195819.1|
VSMuph2.0_chr08.g0152.1	3.235211163	0.029537425	MATE efflux family protein [Arabidopsis thaliana]	ref|NP_187012.2|
VSMuph2.0_chr08.g0351.1	-0.490990375	0.038924933	uncharacterized protein AT1G32080 [Arabidopsis thaliana]	ref|NP_564388.1|
VSMuph2.0_chr08.g0430.1	0.616173337	0.00184075	MuDR family transposase [Arabidopsis thaliana]	ref|NP_974088.1|
VSMuph2.0_chr08.g0455.1	-0.231611952	0.018384683	ankyrin repeat family protein / regulator of chromosome condensation (RCC1) family protein [Arabidopsis thaliana]	ref|NP_974213.1|
VSMuph2.0_chr08.g0467.i1	0.391375982	0.00710949	RNA binding (RRM/RBD/RNP motifs) family protein [Arabidopsis thaliana]	ref|NP_568522.1|
VSMuph2.0_chr08.g0470.i1	3.494260472	0.020010601	ubiquiting-conjugating enzyme 2 [Arabidopsis thaliana]	ref|NP_565289.1|
VSMuph2.0_chr08.g0491.i1	0.426473709	0.044364423	syntaxin of plants 131 [Arabidopsis thaliana]	ref|NP_001326903.1|
VSMuph2.0_chr08.g0617.1	-1.214956088	0.00602543	alpha/beta-Hydrolases superfamily protein [Arabidopsis thaliana]	ref|NP_850782.1|
VSMuph2.0_chr08.g0643.1	0.353056457	0.010702004	Sucrose-6F-phosphate phosphohydrolase family protein [Arabidopsis thaliana]	ref|NP_973609.1|
VSMuph2.0_chr08.g0662.1	-0.675856953	0.038262394	beta-D-xylosidase 4 [Arabidopsis thaliana]	ref|NP_201262.1|
VSMuph2.0_chr08.g0769.1	-1.378206279	0.001634085	receptor like protein 7 [Arabidopsis thaliana]	ref|NP_175225.1|
VSMuph2.0_chr08.g1057.1	-3.337397318	0.000395442	plant U-box 23 [Arabidopsis thaliana]	ref|NP_181137.2|
VSMuph2.0_chr08.g1087.1	0.339538451	0.047098688	NC domain-containing protein-like protein [Arabidopsis thaliana]	ref|NP_568167.1|
VSMuph2.0_chr08.g1122.i1	-0.240321671	0.033303139	calcium-dependent protein kinase 13 [Arabidopsis thaliana]	ref|NP_190753.2|
VSMuph2.0_chr08.g1123.1	-0.790089283	0.042291802	Homeodomain-like superfamily protein [Arabidopsis thaliana]	ref|NP_181360.1|
VSMuph2.0_chr08.g1128.i1	-1.879878469	0.011824504	ALC-interacting protein 1 [Arabidopsis thaliana]	ref|NP_195757.1|
VSMuph2.0_chr08.g1207.1	-0.849128132	0.027234096	isopentenyltransferase 1 [Arabidopsis thaliana]	ref|NP_177013.1|
VSMuph2.0_chr08.g1227.1	-1.080262826	0.000240381	receptor like protein 7 [Arabidopsis thaliana]	ref|NP_175225.1|
VSMuph2.0_chr08.g1236.1	-0.980604462	0.011299676	ammonium transporter 2 [Arabidopsis thaliana]	ref|NP_181363.1|
VSMuph2.0_chr08.g1238.1	-2.984622207	0.023905183	ammonium transporter 2 [Arabidopsis thaliana]	ref|NP_181363.1|
VSMuph2.0_chr08.g1241.1	-1.074587877	2.68078E-05	NA	-
VSMuph2.0_chr08.g1323.1	0.300239092	0.033737566	TRICHOME BIREFRINGENCE-LIKE 35 [Arabidopsis thaliana]	ref|NP_850749.1|
VSMuph2.0_chr08.g1361.1	-5.069268653	3.92189E-06	WRKY DNA-binding protein 33 [Arabidopsis thaliana]	ref|NP_181381.2|
VSMuph2.0_chr08.g1383.i1	-0.374958394	0.003636729	D-alanine-D-alanine ligase family [Arabidopsis thaliana]	ref|NP_974258.1|
VSMuph2.0_chr08.g1384.i1	0.363431458	0.005008514	alpha-soluble NSF attachment protein 2 [Arabidopsis thaliana]	ref|NP_191178.1|
VSMuph2.0_chr08.g1415.1	0.408856595	0.00127045	Regulatory-associated protein of TOR 1 [Arabidopsis thaliana]	ref|NP_566335.1|
VSMuph2.0_chr08.g1427.i1	-3.067499338	0.009808086	transcription factor SCREAM-like protein [Arabidopsis thaliana]	ref|NP_565932.1|
VSMuph2.0_chr08.g1441.1	-4.306867207	2.29312E-20	saposin B domain-containing protein [Arabidopsis thaliana]	ref|NP_195800.1|
VSMuph2.0_chr08.g1442.1	-0.377506905	0.032563316	SOS3-interacting protein 1 [Arabidopsis thaliana]	ref|NP_568878.1|
VSMuph2.0_chr08.g1454.1	-1.671782083	0.003866012	ovate family protein 4 [Arabidopsis thaliana]	ref|NP_172174.1|
VSMuph2.0_chr08.g1468.1	-2.121145709	0.04760816	SAUR-like auxin-responsive protein family [Arabidopsis thaliana]	ref|NP_179718.1|
VSMuph2.0_chr08.g1496.i1	-2.189124377	0.010716193	WRKY DNA-binding protein 70 [Arabidopsis thaliana]	ref|NP_191199.1|
VSMuph2.0_chr08.g1510.1	0.303291044	0.041904663	thioredoxin H-type 9 [Arabidopsis thaliana]	ref|NP_187483.1|
VSMuph2.0_chr08.g1558.1	0.25708954	0.012385549	proteasome family protein [Arabidopsis thaliana]	ref|NP_565632.1|
VSMuph2.0_chr08.g1570.1	-1.556646995	0.001659476	VQ motif-containing protein [Arabidopsis thaliana]	ref|NP_191247.1|
VSMuph2.0_chr08.g1584.1	-4.184263241	8.06047E-05	NDR1/HIN1-like 3 [Arabidopsis thaliana]	ref|NP_196250.1|
VSMuph2.0_chr08.g1712.1	-1.682021004	5.92675E-05	TBP-associated factor 8 [Arabidopsis thaliana]	ref|NP_567964.1|
VSMuph2.0_chr08.g1733.1	-0.605120383	0.006554879	NA	-
VSMuph2.0_chr08.g1745.i1	0.406195235	0.004865435	Cysteine proteinases superfamily protein [Arabidopsis thaliana]	ref|NP_568136.1|
VSMuph2.0_chr08.g1752.1	0.493469837	0.021058433	P-loop containing nucleoside triphosphate hydrolases superfamily protein [Arabidopsis thaliana]	ref|NP_200884.2|
VSMuph2.0_chr08.g1768.1	-0.227833367	0.021158914	Tetratricopeptide repeat (TPR)-like superfamily protein [Arabidopsis thaliana]	ref|NP_181260.1|
VSMuph2.0_chr08.g1860.1	0.34181906	0.035679572	ribosomal protein S15A [Arabidopsis thaliana]	ref|NP_973783.1|
VSMuph2.0_chr08.g1884.i1	0.228980462	0.018094639	ribosomal protein L23AB [Arabidopsis thaliana]	ref|NP_191088.1|
VSMuph2.0_chr08.g1900.1	-3.870825241	4.05609E-05	exocyst subunit exo70 family protein H4 [Arabidopsis thaliana]	ref|NP_187563.1|
VSMuph2.0_chr08.g1904.1	-1.901863915	0.048280402	membrane-associated kinase regulator [Arabidopsis thaliana]	ref|NP_181469.1|
VSMuph2.0_chr08.g1949.i1	0.539162792	0.002363728	ascorbate peroxidase 2 [Arabidopsis thaliana]	ref|NP_187575.2|
VSMuph2.0_chr08.g1978.1	1.625358021	0.010543438	NA	-
VSMuph2.0_chr08.g1990.i1	-0.511782575	0.010382721	NAD(P)-binding Rossmann-fold superfamily protein [Arabidopsis thaliana]	ref|NP_568102.1|
VSMuph2.0_chr08.g1994.1	-1.669971328	0.002720069	cation/H+ exchanger 20 [Arabidopsis thaliana]	ref|NP_190940.1|
VSMuph2.0_chr08.g1998.1	-0.637717318	0.003957117	Histone superfamily protein [Arabidopsis thaliana]	ref|NP_850939.1|
VSMuph2.0_chr08.g2003.i1	0.302269826	0.000310748	UDP-glucose 6-dehydrogenase [Arabidopsis thaliana]	ref|NP_001332545.1|
VSMuph2.0_chr08.g2026.1	-4.116860827	0.000773983	pol-like 5 [Arabidopsis thaliana]	ref|NP_563791.1|
VSMuph2.0_chr08.g2028.1	-1.192085978	6.89681E-05	metallothionein 2A [Arabidopsis thaliana]	ref|NP_187550.1|
VSMuph2.0_chr08.g2037.1	-0.427538413	0.003245184	myb-like HTH transcriptional regulator family protein [Arabidopsis thaliana]	ref|NP_181299.1|
VSMuph2.0_chr08.g2054.1	1.742718437	0.034734714	laccase 17 [Arabidopsis thaliana]	ref|NP_200810.1|
VSMuph2.0_chr08.g2146.1	-0.453767772	0.026300151	reticulata-like protein, putative (DUF3411) [Arabidopsis thaliana]	ref|NP_850288.2|
VSMuph2.0_chr08.g2175.i1	-0.9833317	0.005227099	TIP41-like protein [Arabidopsis thaliana]	ref|NP_974428.1|
VSMuph2.0_chr08.g2176.i1	-0.9142944	0.019611474	TIP41-like protein [Arabidopsis thaliana]	ref|NP_566992.1|
VSMuph2.0_chr08.g2216.1	-3.653207152	1.73739E-05	NA	-
VSMuph2.0_chr08.g2217.1	-2.711180321	2.80604E-05	O-fucosyltransferase family protein [Arabidopsis thaliana]	ref|NP_181334.1|
VSMuph2.0_chr08.g2248.1	-0.582045144	0.005251628	sulfoquinovosyldiacylglycerol 2 [Arabidopsis thaliana]	ref|NP_568085.2|
VSMuph2.0_chr08.g2280.1	-0.734799581	0.040004549	flocculation FLO11-like protein [Arabidopsis thaliana]	ref|NP_001323814.1|
VSMuph2.0_chr08.g2291.i1	-1.288840821	0.006974848	cation exchanger 3 [Arabidopsis thaliana]	ref|NP_190754.2|
VSMuph2.0_chr08.g2298.1	0.238799773	0.049816639	LMBR1-like membrane protein [Arabidopsis thaliana]	ref|NP_195766.1|
VSMuph2.0_chr08.g2306.1	-4.104800646	0.000186355	NDR1/HIN1-like 3 [Arabidopsis thaliana]	ref|NP_196250.1|
VSMuph2.0_chr08.g2382.1	-4.710130984	0.021187052	NAC domain containing protein 90 [Arabidopsis thaliana]	ref|NP_197630.1|
VSMuph2.0_chr08.g2383.1	-1.724688762	0.006815301	senescence regulator (Protein of unknown function, DUF584) [Arabidopsis thaliana]	ref|NP_566497.1|
VSMuph2.0_chr08.g2432.1	0.271560158	0.012149019	ubiquinol-cytochrome C reductase UQCRX/QCR9-like family protein [Arabidopsis thaliana]	ref|NP_190841.1|
VSMuph2.0_chr08.g2461.1	-0.758655603	0.036735007	A20/AN1-like zinc finger family protein [Arabidopsis thaliana]	ref|NP_565844.1|
VSMuph2.0_chr08.g2592.1	-1.396996328	0.009426227	permease, cytosine/purines, uracil, thiamine, allantoin family protein [Arabidopsis thaliana]	ref|NP_568122.2|
VSMuph2.0_chr08.g2601.1	-5.527245259	0.020077851	UDP-Glycosyltransferase superfamily protein [Arabidopsis thaliana]	ref|NP_181216.1|
VSMuph2.0_chr08.g2602.1	-0.70599252	0.027708181	UDP-glucosyl transferase 73C2 [Arabidopsis thaliana]	ref|NP_181214.1|
VSMuph2.0_chr08.g2633.1	-0.592696498	0.029193609	C2H2-type zinc finger family protein [Arabidopsis thaliana]	ref|NP_180387.2|
VSMuph2.0_chr08.g2645.1	-2.756928091	0.000272815	Major facilitator superfamily protein [Arabidopsis thaliana]	ref|NP_181454.1|
VSMuph2.0_chr08.g2668.1	1.019321684	0.000232121	xyloglucan endotransglucosylase/hydrolase 32 [Arabidopsis thaliana]	ref|NP_181224.1|
VSMuph2.0_chr08.g2671.1	0.326906452	0.046554987	Thioredoxin superfamily protein [Arabidopsis thaliana]	ref|NP_566982.1|
VSMuph2.0_chr08.g2690.1	-2.762829853	0.000545186	Cytochrome P450 superfamily protein [Arabidopsis thaliana]	ref|NP_196416.1|
VSMuph2.0_chr08.g2727.1	-4.36038466	0.04760816	cyclin family [Arabidopsis thaliana]	ref|NP_187184.2|
VSMuph2.0_chr08.g2732.1	0.735889615	0.001811739	NA	-
VSMuph2.0_chr08.g2788.1	-0.670484823	0.044859267	RNA-directed DNA polymerase (reverse transcriptase) [Arabidopsis thaliana]	ref|NP_196025.5|
VSMuph2.0_chr08.g2789.1	-0.805052	0.006907494	Calcium-binding EF-hand family protein [Arabidopsis thaliana]	ref|NP_181672.1|
VSMuph2.0_chr08.g2799.1	-1.551621475	0.002302307	FK506-binding-like protein [Arabidopsis thaliana]	ref|NP_568132.1|
VSMuph2.0_chr08.g2802.1	-2.827702051	8.52558E-09	beta-1,3-glucanase 2 [Arabidopsis thaliana]	ref|NP_191285.1|
VSMuph2.0_chr08.g2863.1	1.087804652	5.14018E-05	actin 7 [Arabidopsis thaliana]	ref|NP_196543.1|
VSMuph2.0_chr08.g2864.1	0.993925571	0.002335396	NA	-
VSMuph2.0_chr08.g2895.1	0.361818775	0.008110872	transmembrane/coiled-coil protein (Protein of unknown function DUF106, transmembrane) [Arabidopsis thaliana]	ref|NP_196284.1|
VSMuph2.0_chr08.g2945.1	0.693840147	1.31506E-05	Galactose oxidase/kelch repeat superfamily protein [Arabidopsis thaliana]	ref|NP_566009.1|
VSMuph2.0_chr08.g2987.1	-0.587269964	0.00614061	NDH-dependent cyclic electron flow 5 [Arabidopsis thaliana]	ref|NP_564687.1|
VSMuph2.0_chr08.g3031.1	0.239834905	0.003403914	ESSS subunit of NADH:ubiquinone oxidoreductase (complex I) protein [Arabidopsis thaliana]	ref|NP_567054.1|
VSMuph2.0_chr08.g3042.1	-1.893835466	0.016718289	NA	-
VSMuph2.0_chr08.g3079.1	-0.806351276	0.00015482	Tetratricopeptide repeat (TPR)-like superfamily protein [Arabidopsis thaliana]	ref|NP_180924.1|
VSMuph2.0_chr08.g3080.1	-0.825971144	0.011724737	Remorin family protein [Arabidopsis thaliana]	ref|NP_567050.1|
VSMuph2.0_chr08.g3083.i1	-0.686683929	8.8142E-06	seed imbibition 2 [Arabidopsis thaliana]	ref|NP_191311.1|
VSMuph2.0_chr08.g3129.1	-1.530693239	0.025614122	uncharacterized protein AT3G57450 [Arabidopsis thaliana]	ref|NP_001319780.1|
VSMuph2.0_chr08.g3166.i1	-2.575366718	0.000221188	Glycosyltransferase family 61 protein [Arabidopsis thaliana]	ref|NP_565952.1|
VSMuph2.0_chr09.g0006.i1	0.507145249	0.000311856	O-fucosyltransferase family protein [Arabidopsis thaliana]	ref|NP_199853.1|
VSMuph2.0_chr09.g0008.1	-2.980852793	0.000621142	RING/U-box superfamily protein [Arabidopsis thaliana]	ref|NP_175785.1|
VSMuph2.0_chr09.g0011.1	1.096598348	0.041101062	pectin methylesterase 3 [Arabidopsis thaliana]	ref|NP_188048.1|
VSMuph2.0_chr09.g0013.i1	0.276204299	0.028753366	alanine aminotransferase 2 [Arabidopsis thaliana]	ref|NP_001185380.1|
VSMuph2.0_chr09.g0014.i1	0.187091369	0.013078028	20S proteasome alpha subunit E2 [Arabidopsis thaliana]	ref|NP_188046.1|
VSMuph2.0_chr09.g0067.i1	-1.149557489	0.012259529	jasmonate-zim-domain protein 1 [Arabidopsis thaliana]	ref|NP_564075.1|
VSMuph2.0_chr09.g0076.i1	0.164867347	0.042144376	20S proteasome subunit PAA2 [Arabidopsis thaliana]	ref|NP_178641.1|
VSMuph2.0_chr09.g0081.1	-0.651920753	0.02099702	Subtilase family protein [Arabidopsis thaliana]	ref|NP_566473.2|
VSMuph2.0_chr09.g0091.i1	-2.58890835	2.61626E-05	lipoxygenase 3 [Arabidopsis thaliana]	ref|NP_564021.1|
VSMuph2.0_chr09.g0096.1	-1.288979192	0.046284224	Protein kinase superfamily protein [Arabidopsis thaliana]	ref|NP_178651.1|
VSMuph2.0_chr09.g0195.1	-0.369415395	0.014866383	NA	-
VSMuph2.0_chr09.g0196.i1	-0.192818307	0.030832312	TRF-like 6 [Arabidopsis thaliana]	ref|NP_565045.1|
VSMuph2.0_chr09.g0235.1	0.423249646	0.010096605	SNARE-like superfamily protein [Arabidopsis thaliana]	ref|NP_564767.1|
VSMuph2.0_chr09.g0243.1	0.309274355	0.028764515	myristoyl-CoA:protein N-myristoyltransferase [Arabidopsis thaliana]	ref|NP_568846.1|
VSMuph2.0_chr09.g0250.i1	-0.452134369	0.000136917	HYPERSENSITIVE TO ABA1 [Arabidopsis thaliana]	ref|NP_177421.1|
VSMuph2.0_chr09.g0331.1	1.025139334	0.028150922	NA	-
VSMuph2.0_chr09.g0339.1	-6.711681182	1.34624E-05	NA	-
VSMuph2.0_chr09.g0342.1	-2.473031416	0.000203738	NA	-
VSMuph2.0_chr09.g0345.1	0.181936868	0.022948226	Root hair defective 3 GTP-binding protein (RHD3) [Arabidopsis thaliana]	ref|NP_177439.2|
VSMuph2.0_chr09.g0352.1	0.652399776	0.015495567	Late embryogenesis abundant (LEA) hydroxyproline-rich glycoprotein family [Arabidopsis thaliana]	ref|NP_564029.1|
VSMuph2.0_chr09.g0366.1	0.275155495	0.02597958	nucleosome assembly protein 1;2 [Arabidopsis thaliana]	ref|NP_001189553.1|
VSMuph2.0_chr09.g0374.1	0.522741513	0.018094639	PRA1 (Prenylated rab acceptor) family protein [Arabidopsis thaliana]	ref|NP_564679.1|
VSMuph2.0_chr09.g0407.1	-3.187917991	0.01218975	uncharacterized protein AT3G21305 [Arabidopsis thaliana]	ref|NP_001325661.1|
VSMuph2.0_chr09.g0448.i1	-0.723218377	0.03118286	myo-inositol oxygenase 1 [Arabidopsis thaliana]	ref|NP_001154337.1|
VSMuph2.0_chr09.g0455.1	-3.340197662	0.000598498	Leucine-rich repeat transmembrane protein kinase protein [Arabidopsis thaliana]	ref|NP_194728.1|
VSMuph2.0_chr09.g0479.i1	0.500729146	0.025696438	profilin 5 [Arabidopsis thaliana]	ref|NP_179567.1|
VSMuph2.0_chr09.g0534.1	0.744005597	0.000979218	mitotic phosphoprotein N' end (MPPN) family protein [Arabidopsis thaliana]	ref|NP_566542.1|
VSMuph2.0_chr09.g0535.1	0.887688136	1.05424E-10	mitotic phosphoprotein N' end (MPPN) family protein [Arabidopsis thaliana]	ref|NP_566542.1|
VSMuph2.0_chr09.g0536.1	-5.609121201	0.015434408	alpha/beta-Hydrolases superfamily protein [Arabidopsis thaliana]	ref|NP_174326.1|
VSMuph2.0_chr09.g0537.1	-5.54010559	0.041234218	alpha/beta-Hydrolases superfamily protein [Arabidopsis thaliana]	ref|NP_174326.1|
VSMuph2.0_chr09.g0538.1	-5.60758786	0.013378427	alpha/beta-Hydrolases superfamily protein [Arabidopsis thaliana]	ref|NP_174326.1|
VSMuph2.0_chr09.g0539.1	-5.995187971	0.005651544	alpha/beta-Hydrolases superfamily protein [Arabidopsis thaliana]	ref|NP_174326.1|
VSMuph2.0_chr09.g0540.1	-1.074157604	0.025016031	Pyridoxal phosphate (PLP)-dependent transferases superfamily protein [Arabidopsis thaliana]	ref|NP_849999.1|
VSMuph2.0_chr09.g0545.1	-0.589735099	0.038874658	Disease resistance protein (CC-NBS-LRR class) family [Arabidopsis thaliana]	ref|NP_172686.1|
VSMuph2.0_chr09.g0554.1	-0.564162065	0.006628872	Disease resistance protein (CC-NBS-LRR class) family [Arabidopsis thaliana]	ref|NP_172686.1|
VSMuph2.0_chr09.g0567.1	-1.392674163	0.045722381	Ankyrin repeat family protein [Arabidopsis thaliana]	ref|NP_563867.1|
VSMuph2.0_chr09.g0680.1	-0.387182236	0.00649523	D-isomer specific 2-hydroxyacid dehydrogenase family protein [Arabidopsis thaliana]	ref|NP_178105.1|
VSMuph2.0_chr09.g0696.1	5.235466842	0.009745911	Major facilitator superfamily protein [Arabidopsis thaliana]	ref|NP_850983.1|
VSMuph2.0_chr09.g0729.1	-0.955266522	0.000335291	Late embryogenesis abundant (LEA) hydroxyproline-rich glycoprotein family [Arabidopsis thaliana]	ref|NP_193063.2|
VSMuph2.0_chr09.g0864.1	-1.079784457	0.021654181	2-oxoglutarate (2OG) and Fe(II)-dependent oxygenase superfamily protein [Arabidopsis thaliana]	ref|NP_175691.1|
VSMuph2.0_chr09.g0884.1	1.773091497	0.012979001	pleiotropic drug resistance 12 [Arabidopsis thaliana]	ref|NP_173005.1|
VSMuph2.0_chr09.g0938.i1	0.206711613	0.019412469	Transducin/WD40 repeat-like superfamily protein [Arabidopsis thaliana]	ref|NP_566519.1|
VSMuph2.0_chr09.g0983.i1	0.436997507	0.007244742	RAN GTPase 3 [Arabidopsis thaliana]	ref|NP_200330.1|
VSMuph2.0_chr09.g0998.i1	0.275316428	0.013055042	glutaredoxin 4 [Arabidopsis thaliana]	ref|NP_566522.1|
VSMuph2.0_chr09.g1184.i1	-0.262217991	0.042177379	Protein kinase superfamily protein [Arabidopsis thaliana]	ref|NP_849560.1|
VSMuph2.0_chr09.g1270.1	0.687218443	0.000143596	Inorganic H pyrophosphatase family protein [Arabidopsis thaliana]	ref|NP_173021.1|
VSMuph2.0_chr09.g1293.1	0.779105105	1.74726E-07	Inorganic H pyrophosphatase family protein [Arabidopsis thaliana]	ref|NP_173021.1|
VSMuph2.0_chr09.g1461.1	-1.349304314	0.004041961	serine-rich protein-like protein [Arabidopsis thaliana]	ref|NP_851072.1|
VSMuph2.0_chr09.g1617.1	0.79772467	0.000272732	Mitochondrial glycoprotein family protein [Arabidopsis thaliana]	ref|NP_563984.1|
VSMuph2.0_chr09.g1632.i1	0.616828549	0.044197025	Protein kinase superfamily protein [Arabidopsis thaliana]	ref|NP_178179.2|
VSMuph2.0_chr09.g1686.1	-0.914771301	0.035114752	NB-ARC domain-containing disease resistance protein [Arabidopsis thaliana]	ref|NP_188065.1|
VSMuph2.0_chr09.g1727.1	-1.943286222	0.013842728	NB-ARC domain-containing disease resistance protein [Arabidopsis thaliana]	ref|NP_188065.1|
VSMuph2.0_chr09.g1737.1	0.292383198	0.009361042	heat shock protein 70 (Hsp 70) family protein [Arabidopsis thaliana]	ref|NP_567510.1|
VSMuph2.0_chr09.g2291.1	-2.406124135	0.001238506	NA	-
VSMuph2.0_chr09.g2292.1	-2.431280826	0.000215322	SOS3-interacting protein 3 [Arabidopsis thaliana]	ref|NP_194825.1|
VSMuph2.0_chr09.g2604.i1	-3.64126493	0.01453031	WRKY DNA-binding protein 40 [Arabidopsis thaliana]	ref|NP_178199.1|
VSMuph2.0_chr09.g2609.1	-7.016297251	0.004262257	Acyl-CoA N-acyltransferases (NAT) superfamily protein [Arabidopsis thaliana]	ref|NP_195474.1|
VSMuph2.0_chr09.g2697.i1	0.355013828	1.41736E-05	early nodulin-like protein 17 [Arabidopsis thaliana]	ref|NP_197039.1|
VSMuph2.0_chr09.g3081.1	1.24974102	0.001466746	Coatomer, beta subunit [Arabidopsis thaliana]	ref|NP_194876.2|
VSMuph2.0_chr09.g3084.1	0.319132527	0.003352526	O-fucosyltransferase family protein [Arabidopsis thaliana]	ref|NP_187031.2|
VSMuph2.0_chr09.g3162.1	-0.914747307	0.010651489	B-box 32 [Arabidopsis thaliana]	ref|NP_188752.1|
VSMuph2.0_chr09.g3238.i1	-0.702272371	0.015221826	Mitochondrial substrate carrier family protein [Arabidopsis thaliana]	ref|NP_188659.1|
VSMuph2.0_chr09.g3433.1	-5.1079305	0.007310404	ubiquinone biosynthesis protein (Protein of unknown function, DUF547) [Arabidopsis thaliana]	ref|NP_187906.2|
VSMuph2.0_chr10.g0035.1	0.422342148	0.019798693	Chaperone DnaJ-domain superfamily protein [Arabidopsis thaliana]	ref|NP_176370.2|
VSMuph2.0_chr10.g0041.i1	0.72942856	0.038262394	xyloglucan endotransglucosylase/hydrolase 8 [Arabidopsis thaliana]	ref|NP_563892.1|
VSMuph2.0_chr10.g0045.1	0.600625421	0.025047187	NTF2-like protein [Arabidopsis thaliana]	ref|NP_001323167.1|
VSMuph2.0_chr10.g0086.1	-3.918881701	0.000751641	Stigma-specific Stig1 family protein [Arabidopsis thaliana]	ref|NP_683300.2|
VSMuph2.0_chr10.g0102.i1	-3.319189713	9.98442E-06	WRKY family transcription factor [Arabidopsis thaliana]	ref|NP_564792.1|
VSMuph2.0_chr10.g0128.i1	0.231123848	0.013001467	Dihydrolipoamide succinyltransferase [Arabidopsis thaliana]	ref|NP_567761.1|
VSMuph2.0_chr10.g0144.1	-1.072001508	0.033106963	Homeodomain-like superfamily protein [Arabidopsis thaliana]	ref|NP_565281.2|
VSMuph2.0_chr10.g0189.i1	-1.117365509	0.036962774	MATE efflux family protein [Arabidopsis thaliana]	ref|NP_188806.1|
VSMuph2.0_chr10.g0226.1	-0.843526215	0.000507757	Ankyrin-repeat containing protein [Arabidopsis thaliana]	ref|NP_196093.2|
VSMuph2.0_chr10.g0284.1	-0.464501594	0.026787873	Transducin/WD40 repeat-like superfamily protein [Arabidopsis thaliana]	ref|NP_180854.1|
VSMuph2.0_chr10.g0302.i1	0.258732414	0.018248014	Alkaline phytoceramidase (aPHC) [Arabidopsis thaliana]	ref|NP_567660.1|
VSMuph2.0_chr10.g0317.i1	0.510145518	0.001058257	ATPase, V0 complex, subunit E [Arabidopsis thaliana]	ref|NP_568823.1|
VSMuph2.0_chr10.g0394.1	0.686232789	0.000176308	tetratricopeptide repeat (TPR)-containing protein [Arabidopsis thaliana]	ref|NP_001190066.1|
VSMuph2.0_chr10.g0449.i1	-0.275988087	0.042301891	binding protein [Arabidopsis thaliana]	ref|NP_001119390.1|
VSMuph2.0_chr10.g0490.1	-2.726845138	3.322E-07	NA	-
VSMuph2.0_chr10.g0491.1	-2.319910895	3.51702E-07	SCARECROW-like 13 [Arabidopsis thaliana]	ref|NP_193456.4|
VSMuph2.0_chr10.g0503.i1	0.394102107	0.009018709	ARM repeat superfamily protein [Arabidopsis thaliana]	ref|NP_567501.4|
VSMuph2.0_chr10.g0524.i1	3.525556931	0.000812631	galacturonosyltransferase 4 [Arabidopsis thaliana]	ref|NP_568688.1|
VSMuph2.0_chr10.g0526.1	-0.882558396	0.009805882	NB-ARC domain-containing disease resistance protein [Arabidopsis thaliana]	ref|NP_175437.1|
VSMuph2.0_chr10.g0661.i1	-0.640424589	0.025261379	cysteine-rich RLK (RECEPTOR-like protein kinase) 31 [Arabidopsis thaliana]	ref|NP_192886.1|
VSMuph2.0_chr10.g0722.1	-6.317416302	0.00469397	PEBP (phosphatidylethanolamine-binding protein) family protein [Arabidopsis thaliana]	ref|NP_173250.1|
VSMuph2.0_chr10.g0723.1	-2.071746826	0.001993093	MYB-like 102 [Arabidopsis thaliana]	ref|NP_567626.1|
VSMuph2.0_chr10.g0750.1	-1.757556366	0.000444526	F-box family protein [Arabidopsis thaliana]	ref|NP_176329.1|
VSMuph2.0_chr10.g0752.1	0.431876847	0.00013691	Transducin/WD40 repeat-like superfamily protein [Arabidopsis thaliana]	ref|NP_001328473.1|
VSMuph2.0_chr10.g0782.1	-0.607439726	0.017844901	beta-galactosidase 8 [Arabidopsis thaliana]	ref|NP_850121.1|
VSMuph2.0_chr10.g0794.1	-2.449856339	0.000356624	NA	-
VSMuph2.0_chr10.g0851.1	-0.777221299	0.027708181	NA	-
VSMuph2.0_chr10.g0855.1	-0.833417464	0.009713906	NA	-
VSMuph2.0_chr10.g0870.1	0.48203794	0.028250299	alpha 1,4-glycosyltransferase family protein [Arabidopsis thaliana]	ref|NP_176300.1|
VSMuph2.0_chr10.g0880.1	0.431641634	0.00223911	Clathrin light chain protein [Arabidopsis thaliana]	ref|NP_565484.1|
VSMuph2.0_chr10.g0897.1	-2.026353172	0.02061341	Tetraspanin family protein [Arabidopsis thaliana]	ref|NP_179667.2|
VSMuph2.0_chr10.g0929.1	0.354259032	0.023217431	strawberry notch protein (DUF616) [Arabidopsis thaliana]	ref|NP_174145.1|
VSMuph2.0_chr10.g0934.1	-0.826085546	0.020019537	lipoxygenase 3 [Arabidopsis thaliana]	ref|NP_564021.1|
VSMuph2.0_chr10.g0956.1	-0.826309799	0.041323853	Dof-type zinc finger DNA-binding family protein [Arabidopsis thaliana]	ref|NP_001031100.2|
VSMuph2.0_chr10.g0969.1	-1.787297503	0.010322607	NA	-
VSMuph2.0_chr10.g0971.1	-1.361166733	0.00347009	erf domain protein 9 [Arabidopsis thaliana]	ref|NP_199234.1|
VSMuph2.0_chr10.g1004.1	-2.987859219	0.000443267	Thioredoxin superfamily protein [Arabidopsis thaliana]	ref|NP_174170.1|
VSMuph2.0_chr10.g1037.1	-2.42689877	7.14607E-07	Peroxidase superfamily protein [Arabidopsis thaliana]	ref|NP_180953.1|
VSMuph2.0_chr10.g1059.1	-6.621412447	0.009299841	glutamate receptor 2.5 [Arabidopsis thaliana]	ref|NP_001332214.1|
VSMuph2.0_chr10.g1079.1	-1.037548312	0.04420257	HXXXD-type acyl-transferase family protein [Arabidopsis thaliana]	ref|NP_174189.1|
VSMuph2.0_chr10.g1137.1	-4.406251335	0.015525162	senescence-associated gene 12 [Arabidopsis thaliana]	ref|NP_568651.1|
VSMuph2.0_chr10.g1154.1	0.502883753	0.000563838	LIGHT-DEPENDENT SHORT HYPOCOTYLS-like protein (DUF640) [Arabidopsis thaliana]	ref|NP_850374.1|
VSMuph2.0_chr10.g1164.i1	-0.628231529	0.033724258	transcription initiation factor TFIID subunit, putative (DUF688) [Arabidopsis thaliana]	ref|NP_174218.2|
VSMuph2.0_chr10.g1194.i1	0.392822743	0.036962774	RAB GTPase homolog A1D [Arabidopsis thaliana]	ref|NP_193615.1|
VSMuph2.0_chr10.g1197.1	-2.316899234	0.000755417	B-cell lymphoma 6 protein [Arabidopsis thaliana]	ref|NP_001319106.1|
VSMuph2.0_chr10.g1210.1	-5.192904645	0.006345151	NA	-
VSMuph2.0_chr10.g1216.1	-2.372495022	6.01729E-06	plant U-box 17 [Arabidopsis thaliana]	ref|NP_174228.1|
VSMuph2.0_chr10.g1312.1	-5.256475772	0.031897386	Major facilitator superfamily protein [Arabidopsis thaliana]	ref|NP_174024.2|
VSMuph2.0_chr10.g1349.i1	-2.028988631	1.05267E-05	subtilase family protein [Arabidopsis thaliana]	ref|NP_199378.1|
VSMuph2.0_chr10.g1415.1	2.090529626	0.000269203	senescence-related gene 1 [Arabidopsis thaliana]	ref|NP_173145.1|
VSMuph2.0_chr10.g1483.i1	0.267234306	0.033410539	double-stranded DNA-binding family protein [Arabidopsis thaliana]	ref|NP_564336.1|
VSMuph2.0_chr10.g1484.i1	0.391500729	2.87703E-06	double-stranded DNA-binding family protein [Arabidopsis thaliana]	ref|NP_564336.1|
VSMuph2.0_chr10.g1508.1	-2.706948496	0.003078261	Leucine-rich receptor-like protein kinase family protein [Arabidopsis thaliana]	ref|NP_199445.1|
VSMuph2.0_chr10.g1538.i1	0.314512029	0.005591262	Ribosomal protein L18ae/LX family protein [Arabidopsis thaliana]	ref|NP_180995.1|
VSMuph2.0_chr10.g1675.1	-0.667642354	0.024538585	Galactose oxidase/kelch repeat superfamily protein [Arabidopsis thaliana]	ref|NP_564347.1|
VSMuph2.0_chr10.g1686.1	-1.66158964	1.6305E-05	nine-cis-epoxycarotenoid dioxygenase 5 [Arabidopsis thaliana]	ref|NP_174302.1|
VSMuph2.0_chr10.g1696.1	-3.024499617	1.82047E-05	jasmonate-zim-domain protein 8 [Arabidopsis thaliana]	ref|NP_564349.1|
VSMuph2.0_chr10.g1703.i1	-3.926603183	0.007417547	jasmonate-zim-domain protein 8 [Arabidopsis thaliana]	ref|NP_564349.1|
VSMuph2.0_chr10.g1781.1	-7.206722808	0.021349228	alpha/beta-Hydrolases superfamily protein [Arabidopsis thaliana]	ref|NP_174326.1|
VSMuph2.0_chr10.g1791.1	-25.21043339	6.6791E-16	alpha/beta-Hydrolases superfamily protein [Arabidopsis thaliana]	ref|NP_174326.1|
VSMuph2.0_chr10.g1796.1	-4.878534169	0.049066287	alpha/beta-Hydrolases superfamily protein [Arabidopsis thaliana]	ref|NP_174326.1|
VSMuph2.0_chr10.g1848.1	0.310860998	0.035073891	RNI-like superfamily protein [Arabidopsis thaliana]	ref|NP_567294.1|
VSMuph2.0_chr10.g1849.1	-1.905172726	0.00119164	Protein kinase superfamily protein [Arabidopsis thaliana]	ref|NP_181012.1|
VSMuph2.0_chr10.g1886.1	-0.860985413	0.04200119	multidrug resistance-associated protein 13 [Arabidopsis thaliana]	ref|NP_001323127.1|
VSMuph2.0_chr10.g1889.1	-0.888381099	0.044038928	multidrug resistance-associated protein 2 [Arabidopsis thaliana]	ref|NP_001324371.1|
VSMuph2.0_chr10.g1902.i1	0.247884839	0.041117762	cation-chloride co-transporter 1 [Arabidopsis thaliana]	ref|NP_849732.1|
VSMuph2.0_chr10.g1976.1	0.308541209	0.010805766	root FNR 2 [Arabidopsis thaliana]	ref|NP_564355.1|
VSMuph2.0_chr10.g1981.i1	-0.367945273	0.036103203	Calcium-dependent ARF-type GTPase activating protein family [Arabidopsis thaliana]	ref|NP_974582.1|
VSMuph2.0_chr10.g2025.1	-0.571374176	0.020084453	Leucine-rich receptor-like protein kinase family protein [Arabidopsis thaliana]	ref|NP_001320016.1|
VSMuph2.0_chr10.g2139.1	-1.735651939	3.37508E-05	ethylene-responsive nuclear protein / ethylene-regulated nuclear protein (ERT2) [Arabidopsis thaliana]	ref|NP_193820.1|
VSMuph2.0_chr10.g2350.1	1.027805859	0.044852855	Pentatricopeptide repeat (PPR) superfamily protein [Arabidopsis thaliana]	ref|NP_175445.1|
VSMuph2.0_chr10.g2384.1	4.695066786	0.017844901	NA	-
VSMuph2.0_chr10.g2413.i1	0.41629466	0.002599904	LSD1 zinc finger family protein [Arabidopsis thaliana]	ref|NP_849549.1|
VSMuph2.0_chr10.g3008.i1	-5.320839545	9.66206E-05	eukaryotic translation initiation factor 2 gamma subunit [Arabidopsis thaliana]	ref|NP_171913.1|
VSMuph2.0_chr10.g3264.1	0.879785744	0.04420257	Tetratricopeptide repeat (TPR)-like superfamily protein [Arabidopsis thaliana]	ref|NP_180537.1|
VSMuph2.0_chr10.g3401.i1	-0.37970989	0.039602209	AP2/B3-like transcriptional factor family protein [Arabidopsis thaliana]	ref|NP_189108.1|
VSMuph2.0_chr10.g3449.1	-4.422430266	0.043392267	GRAM domain-containing protein / ABA-responsive protein-like protein [Arabidopsis thaliana]	ref|NP_196452.1|
VSMuph2.0_chr10.g3478.1	4.747426234	0.0470008	GRAM domain-containing protein / ABA-responsive protein-like protein [Arabidopsis thaliana]	ref|NP_196452.1|
VSMuph2.0_chr10.g3512.i1	0.321466869	0.043906321	Calcium-binding EF hand family protein [Arabidopsis thaliana]	ref|NP_568202.1|
VSMuph2.0_chr11.g0043.1	-1.591363375	3.38254E-21	Plant invertase/pectin methylesterase inhibitor superfamily [Arabidopsis thaliana]	ref|NP_180212.1|
VSMuph2.0_chr11.g0084.1	-3.11938951	2.29686E-05	Integrase-type DNA-binding superfamily protein [Arabidopsis thaliana]	ref|NP_173355.3|
VSMuph2.0_chr11.g0085.1	-5.612179714	8.34923E-06	Integrase-type DNA-binding superfamily protein [Arabidopsis thaliana]	ref|NP_173355.3|
VSMuph2.0_chr11.g0089.i1	-3.108668511	9.10353E-08	jasmonate-zim-domain protein 1 [Arabidopsis thaliana]	ref|NP_564075.1|
VSMuph2.0_chr11.g0117.1	-1.820467451	0.002632257	cation calcium exchanger 4 [Arabidopsis thaliana]	ref|NP_564650.1|
VSMuph2.0_chr11.g0130.1	-0.552939912	5.82895E-06	Cytochrome P450 superfamily protein [Arabidopsis thaliana]	ref|NP_196416.1|
VSMuph2.0_chr11.g0173.i1	-4.049356858	1.62493E-08	Duplicated homeodomain-like superfamily protein [Arabidopsis thaliana]	ref|NP_198405.1|
VSMuph2.0_chr11.g0183.i1	-0.975863977	0.04346867	mechanosensitive channel of small conductance-like 10 [Arabidopsis thaliana]	ref|NP_850810.1|
VSMuph2.0_chr11.g0190.i1	-0.818815182	0.000232121	nuclear factor Y, subunit A3 [Arabidopsis thaliana]	ref|NP_565049.1|
VSMuph2.0_chr11.g0230.1	-0.780300476	0.039262528	ribosomal protein L14 (chloroplast) [Arabidopsis thaliana]	ref|NP_051094.1|
VSMuph2.0_chr11.g0250.1	-3.017763262	0.004205482	nuclease [Arabidopsis thaliana]	ref|NP_196762.1|
VSMuph2.0_chr11.g0283.i1	0.274378691	0.000224177	nucleosome assembly protein 1;2 [Arabidopsis thaliana]	ref|NP_001189553.1|
VSMuph2.0_chr11.g0291.1	0.452802781	0.038304142	Translation initiation factor SUI1 family protein [Arabidopsis thaliana]	ref|NP_196751.2|
VSMuph2.0_chr11.g0299.1	0.364371336	0.000760697	uncharacterized protein AT4G29735 [Arabidopsis thaliana]	ref|NP_567832.1|
VSMuph2.0_chr11.g0301.1	-4.803347606	1.26851E-09	uncharacterized protein AT5G56880 [Arabidopsis thaliana]	ref|NP_200499.1|
VSMuph2.0_chr11.g0302.1	-0.576022696	0.011527546	polyamine oxidase 5 [Arabidopsis thaliana]	ref|NP_194701.1|
VSMuph2.0_chr11.g0334.i1	0.493638001	0.008711783	nucleophosmin [Arabidopsis thaliana]	ref|NP_194681.1|
VSMuph2.0_chr11.g0382.1	-0.437466004	0.017921212	Leucine-rich repeat (LRR) family protein [Arabidopsis thaliana]	ref|NP_194653.1|
VSMuph2.0_chr11.g0399.i1	-1.716890313	0.001465097	IQ-domain 26 [Arabidopsis thaliana]	ref|NP_188270.1|
VSMuph2.0_chr11.g0419.1	-4.655745334	2.29686E-05	COP1-interacting protein 8 [Arabidopsis thaliana]	ref|NP_201297.1|
VSMuph2.0_chr11.g0431.i1	-1.805859684	0.001670573	elongation factor Ts (DUF810) [Arabidopsis thaliana]	ref|NP_180151.3|
VSMuph2.0_chr11.g0432.i1	-1.275198685	0.027267514	elongation factor Ts (DUF810) [Arabidopsis thaliana]	ref|NP_180151.3|
VSMuph2.0_chr11.g0439.i1	-0.246447388	0.038924933	RNA-binding CRS1 / YhbY (CRM) domain-containing protein [Arabidopsis thaliana]	ref|NP_565462.1|
VSMuph2.0_chr11.g0463.1	-0.663763969	0.003743786	Transducin/WD40 repeat-like superfamily protein [Arabidopsis thaliana]	ref|NP_001189833.1|
VSMuph2.0_chr11.g0482.i1	0.23443893	0.00191023	CONTINUOUS VASCULAR RING protein (DUF502) [Arabidopsis thaliana]	ref|NP_565464.2|
VSMuph2.0_chr11.g0506.1	-1.783447244	2.27485E-09	heat shock transcription factor C1 [Arabidopsis thaliana]	ref|NP_189095.1|
VSMuph2.0_chr11.g0521.1	-1.396122805	0.009705663	arabinogalactan protein 16 [Arabidopsis thaliana]	ref|NP_566070.3|
VSMuph2.0_chr11.g0566.i1	0.268589571	0.040952271	syntaxin of plants 32 [Arabidopsis thaliana]	ref|NP_189078.2|
VSMuph2.0_chr11.g0568.i1	-0.764467046	0.030655516	serine/arginine repetitive matrix protein, putative (DUF936) [Arabidopsis thaliana]	ref|NP_193073.1|
VSMuph2.0_chr11.g0583.1	-2.39944227	0.003310631	indole-3-acetic acid 7 [Arabidopsis thaliana]	ref|NP_188945.1|
VSMuph2.0_chr11.g0588.1	-2.559603314	0.004041961	indole-3-acetic acid 7 [Arabidopsis thaliana]	ref|NP_188945.1|
VSMuph2.0_chr11.g0593.1	-2.824748365	6.56797E-05	indole-3-acetic acid 7 [Arabidopsis thaliana]	ref|NP_188945.1|
VSMuph2.0_chr11.g0598.1	-1.919533259	0.012822376	indole-3-acetic acid 7 [Arabidopsis thaliana]	ref|NP_188945.1|
VSMuph2.0_chr11.g0603.1	-2.735166336	0.003338748	indole-3-acetic acid 7 [Arabidopsis thaliana]	ref|NP_188945.1|
VSMuph2.0_chr11.g0625.1	0.493023321	0.04718524	NA	-
VSMuph2.0_chr11.g0694.1	0.333830672	0.037735375	Core-2/I-branching beta-1,6-N-acetylglucosaminyltransferase family protein [Arabidopsis thaliana]	ref|NP_197009.1|
VSMuph2.0_chr11.g0736.1	0.960504172	0.007417547	EIN3-binding F box protein 1 [Arabidopsis thaliana]	ref|NP_565597.1|
VSMuph2.0_chr11.g0757.1	-1.917985487	0.004796757	blue-copper-binding protein [Arabidopsis thaliana]	ref|NP_197523.1|
VSMuph2.0_chr11.g0799.i1	-1.248356528	2.80604E-05	Raffinose synthase family protein [Arabidopsis thaliana]	ref|NP_001190347.1|
VSMuph2.0_chr11.g0889.1	0.29312498	0.03619041	actin-related protein C3 [Arabidopsis thaliana]	ref|NP_564757.1|
VSMuph2.0_chr11.g0906.1	-0.552002076	0.01429216	phosphate transporter 4;5 [Arabidopsis thaliana]	ref|NP_197538.2|
VSMuph2.0_chr11.g0938.i1	0.414032963	0.021231444	ER lectin-like protein [Arabidopsis thaliana]	ref|NP_568525.1|
VSMuph2.0_chr11.g0972.1	-2.171472904	0.000269203	uncharacterized protein AT5G62865 [Arabidopsis thaliana]	ref|NP_001190601.1|
VSMuph2.0_chr11.g0980.1	-2.560165575	0.00066352	uncharacterized protein AT2G46490 [Arabidopsis thaliana]	ref|NP_182172.1|
VSMuph2.0_chr11.g1005.i1	-0.544070698	0.038526336	sugar transporter protein 7 [Arabidopsis thaliana]	ref|NP_192114.1|
VSMuph2.0_chr11.g1009.1	-0.604279423	0.001253977	uncharacterized protein AT4G02040 [Arabidopsis thaliana]	ref|NP_192113.1|
VSMuph2.0_chr11.g1095.1	0.386348794	0.035114752	SNARE-like superfamily protein [Arabidopsis thaliana]	ref|NP_200614.1|
VSMuph2.0_chr11.g1162.1	-0.355337066	0.002811007	transcriptional regulator [Arabidopsis thaliana]	ref|NP_001190882.1|
VSMuph2.0_chr11.g1216.1	-5.426016777	2.35928E-13	early nodulin-like protein 15 [Arabidopsis thaliana]	ref|NP_194912.1|
VSMuph2.0_chr11.g1517.1	2.835051405	0.012619737	phy rapidly regulated 2 [Arabidopsis thaliana]	ref|NP_191444.1|
VSMuph2.0_chr11.g1714.i1	0.262477178	0.047685738	CemA-like proton extrusion protein-like protein [Arabidopsis thaliana]	ref|NP_567865.1|
VSMuph2.0_chr11.g1731.i1	-0.483064764	0.00025656	Double Clp-N motif-containing P-loop nucleoside triphosphate hydrolases superfamily protein [Arabidopsis thaliana]	ref|NP_200579.1|
VSMuph2.0_chr11.g1762.1	-0.349585272	0.018122194	auxin response factor 19 [Arabidopsis thaliana]	ref|NP_173356.1|
VSMuph2.0_chr11.g1772.1	0.344236448	0.034218076	senescence-associated family protein, putative (DUF581) [Arabidopsis thaliana]	ref|NP_197570.1|
VSMuph2.0_chr11.g1795.i1	-0.786793718	0.042722624	ARM repeat superfamily protein [Arabidopsis thaliana]	ref|NP_178730.2|
VSMuph2.0_chr11.g1972.1	0.600290466	0.042240221	P-loop containing nucleoside triphosphate hydrolases superfamily protein [Arabidopsis thaliana]	ref|NP_001185324.1|
VSMuph2.0_chr11.g2143.1	-6.940322813	0.019024159	high-affinity K+ transporter 1 [Arabidopsis thaliana]	ref|NP_567354.1|
VSMuph2.0_chr11.g2152.1	-0.950454556	2.92253E-06	Phospholipase A2 family protein [Arabidopsis thaliana]	ref|NP_565337.1|
VSMuph2.0_chr11.g2277.i1	0.304782975	0.001615235	uncharacterized protein AT4G29960 [Arabidopsis thaliana]	ref|NP_567837.1|
VSMuph2.0_chr11.g2393.1	1.283319011	0.008480269	Glycolipid transfer protein (GLTP) family protein [Arabidopsis thaliana]	ref|NP_181016.1|
VSMuph2.0_chr11.g2408.1	1.245869768	0.046038054	Glycolipid transfer protein (GLTP) family protein [Arabidopsis thaliana]	ref|NP_181016.1|
VSMuph2.0_chr11.g2453.1	0.265729314	0.023884478	Oligosaccharyltransferase complex/magnesium transporter family protein [Arabidopsis thaliana]	ref|NP_194716.1|
VSMuph2.0_chr11.g2454.i1	-0.435680559	0.047737567	Zinc-binding dehydrogenase family protein [Arabidopsis thaliana]	ref|NP_197201.1|
VSMuph2.0_chr11.g2478.1	-3.834960851	9.46707E-06	nodulin MtN21 /EamA-like transporter family protein [Arabidopsis thaliana]	ref|NP_181282.1|
VSMuph2.0_chr11.g2583.1	-4.509462908	0.017844901	xyloglucan endotransglycosylase 6 [Arabidopsis thaliana]	ref|NP_194311.1|
VSMuph2.0_chr11.g2584.1	-4.416110858	0.001073398	xyloglucan endotransglycosylase 6 [Arabidopsis thaliana]	ref|NP_194311.1|
VSMuph2.0_chr11.g2585.1	-3.80708636	0.008020734	xyloglucan endotransglycosylase 6 [Arabidopsis thaliana]	ref|NP_194311.1|
VSMuph2.0_chr11.g2596.1	-4.5753964	0.010602548	xyloglucan endotransglycosylase 6 [Arabidopsis thaliana]	ref|NP_194311.1|
VSMuph2.0_chr11.g2598.1	-3.463446726	0.031850147	xyloglucan endotransglycosylase 6 [Arabidopsis thaliana]	ref|NP_194311.1|
VSMuph2.0_chr11.g2600.1	-5.653535088	0.000433409	xyloglucan endotransglycosylase 6 [Arabidopsis thaliana]	ref|NP_194311.1|
VSMuph2.0_chr11.g2601.1	-3.792823189	0.005309334	xyloglucan endotransglycosylase 6 [Arabidopsis thaliana]	ref|NP_194311.1|
VSMuph2.0_chr11.g2602.1	-4.647175018	0.002508611	xyloglucan endotransglycosylase 6 [Arabidopsis thaliana]	ref|NP_194311.1|
VSMuph2.0_chr11.g2638.i1	-0.496746767	0.043728275	MATE efflux family protein [Arabidopsis thaliana]	ref|NP_200058.1|
VSMuph2.0_chr11.g2665.1	-1.180990565	3.08282E-10	CAP (Cysteine-rich secretory proteins, Antigen 5, and Pathogenesis-related 1 protein) superfamily protein [Arabidopsis thaliana]	ref|NP_194308.1|
VSMuph2.0_chr11.g2666.1	-0.382893743	0.036850411	alpha/beta-Hydrolases superfamily protein [Arabidopsis thaliana]	ref|NP_001320067.1|
VSMuph2.0_chr11.g2679.1	0.374851397	0.035685455	ADP-ribosylation factor 3 [Arabidopsis thaliana]	ref|NP_850057.1|
VSMuph2.0_chr12.g0062.1	0.833157139	0.000176308	Plant basic secretory protein (BSP) family protein [Arabidopsis thaliana]	ref|NP_181818.1|
VSMuph2.0_chr12.g0127.i1	0.446821238	0.008812342	alpha/beta-Hydrolases superfamily protein [Arabidopsis thaliana]	ref|NP_199902.1|
VSMuph2.0_chr12.g0177.1	-1.506046743	0.000144447	Protein kinase superfamily protein [Arabidopsis thaliana]	ref|NP_567053.1|
VSMuph2.0_chr12.g0196.i1	-0.639796591	0.004095328	polyamine oxidase 2 [Arabidopsis thaliana]	ref|NP_181830.1|
VSMuph2.0_chr12.g0200.1	-0.334123837	0.021681222	auxin response factor 6 [Arabidopsis thaliana]	ref|NP_174323.1|
VSMuph2.0_chr12.g0231.1	2.450084253	3.07776E-06	TRICHOME BIREFRINGENCE-LIKE 43 [Arabidopsis thaliana]	ref|NP_180647.2|
VSMuph2.0_chr12.g0306.i1	0.315002082	0.021158914	Adaptin ear-binding coat-associated protein 1 NECAP-1 [Arabidopsis thaliana]	ref|NP_567071.1|
VSMuph2.0_chr12.g0345.1	0.465378893	0.012938565	RAB GTPase homolog A1F [Arabidopsis thaliana]	ref|NP_200894.1|
VSMuph2.0_chr12.g0384.1	1.019485497	0.005541929	FASCICLIN-like arabinogalactan protein 13 precursor [Arabidopsis thaliana]	ref|NP_199226.1|
VSMuph2.0_chr12.g0388.1	-1.744480285	0.003599106	Thioredoxin superfamily protein [Arabidopsis thaliana]	ref|NP_174170.1|
VSMuph2.0_chr12.g0398.i1	-0.261852127	0.02061341	Homeodomain-like transcriptional regulator [Arabidopsis thaliana]	ref|NP_199231.1|
VSMuph2.0_chr12.g0431.1	-1.371644889	0.012719624	erf domain protein 9 [Arabidopsis thaliana]	ref|NP_199234.1|
VSMuph2.0_chr12.g0473.1	-3.7756683	0.000430303	basic helix-loop-helix (bHLH) DNA-binding superfamily protein [Arabidopsis thaliana]	ref|NP_193829.2|
VSMuph2.0_chr12.g0571.1	-2.441895281	9.82848E-05	NA	-
VSMuph2.0_chr12.g0572.1	-2.298896165	1.60804E-05	Integrase-type DNA-binding superfamily protein [Arabidopsis thaliana]	ref|NP_179685.1|
VSMuph2.0_chr12.g0626.1	-1.351475868	0.018417557	Immunoglobulin E-set superfamily protein [Arabidopsis thaliana]	ref|NP_187445.1|
VSMuph2.0_chr12.g0648.1	1.01861579	0.019195416	SKU5 similar 5 [Arabidopsis thaliana]	ref|NP_177743.1|
VSMuph2.0_chr12.g0679.i1	-0.924322291	0.008249631	cellulose synthase-like B3 [Arabidopsis thaliana]	ref|NP_850190.1|
VSMuph2.0_chr12.g0744.1	-2.101140853	0.005732692	ARM repeat superfamily protein [Arabidopsis thaliana]	ref|NP_849939.1|
VSMuph2.0_chr12.g0831.1	-1.050754165	0.005651544	folic acid binding / transferase [Arabidopsis thaliana]	ref|NP_565488.1|
VSMuph2.0_chr12.g0860.i1	-0.51006536	0.001712987	MATE efflux family protein [Arabidopsis thaliana]	ref|NP_188806.1|
VSMuph2.0_chr12.g0894.1	-1.921443739	1.31493E-06	Peroxidase superfamily protein [Arabidopsis thaliana]	ref|NP_172018.1|
VSMuph2.0_chr12.g0949.1	-2.427565728	0.008693822	basic helix-loop-helix (bHLH) DNA-binding superfamily protein [Arabidopsis thaliana]	ref|NP_188848.1|
VSMuph2.0_chr12.g0963.1	5.882485242	0.007588905	terpene synthase-like sequence-1,8-cineole [Arabidopsis thaliana]	ref|NP_189212.1|
VSMuph2.0_chr12.g1033.1	-0.727458068	0.00023453	B-box type zinc finger family protein [Arabidopsis thaliana]	ref|NP_194461.1|
VSMuph2.0_chr12.g1158.1	-5.403190325	0.00232452	NAD(P)H dehydrogenase B3 [Arabidopsis thaliana]	ref|NP_193880.5|
VSMuph2.0_chr12.g1173.1	-3.889372307	1.89351E-07	Auxin-responsive family protein [Arabidopsis thaliana]	ref|NP_568531.1|
VSMuph2.0_chr12.g1184.1	-1.448691391	0.037102168	Protein kinase superfamily protein [Arabidopsis thaliana]	ref|NP_200367.2|
VSMuph2.0_chr12.g1186.1	-0.742506405	0.007615172	DGCR14-like protein [Arabidopsis thaliana]	ref|NP_187436.1|
VSMuph2.0_chr12.g1190.1	-0.493407291	0.004679131	NA	-
VSMuph2.0_chr12.g1191.i1	-0.216850204	0.014546749	zinc-dependent activator protein-1 [Arabidopsis thaliana]	ref|NP_849936.1|
VSMuph2.0_chr12.g1221.1	-2.135997117	0.025999115	F-box family protein [Arabidopsis thaliana]	ref|NP_199628.1|
VSMuph2.0_chr12.g1294.1	0.43716163	0.018652387	O-Glycosyl hydrolases family 17 protein [Arabidopsis thaliana]	ref|NP_200656.2|
VSMuph2.0_chr12.g1303.1	-0.519928629	0.038924933	phytochrome C [Arabidopsis thaliana]	ref|NP_198433.1|
VSMuph2.0_chr12.g1314.1	0.606603291	0.000787608	Galactose oxidase/kelch repeat superfamily protein [Arabidopsis thaliana]	ref|NP_566316.1|
VSMuph2.0_chr12.g1317.1	-1.016885609	0.041096629	nudix hydrolase homolog 2 [Arabidopsis thaliana]	ref|NP_568687.1|
VSMuph2.0_chr12.g1323.1	-0.681744792	8.16979E-06	Protein kinase superfamily protein [Arabidopsis thaliana]	ref|NP_850536.1|
VSMuph2.0_chr12.g1391.1	0.6892734	0.00881861	RAB GTPase homolog B1C [Arabidopsis thaliana]	ref|NP_193450.1|
VSMuph2.0_chr12.g1887.1	0.402626213	2.17457E-05	actin 7 [Arabidopsis thaliana]	ref|NP_196543.1|
VSMuph2.0_chr12.g2003.i1	0.455352937	0.036294103	beta-D-xylosidase 4 [Arabidopsis thaliana]	ref|NP_201262.1|
VSMuph2.0_chr12.g2026.1	0.639414605	0.0224754	beta-D-xylosidase 4 [Arabidopsis thaliana]	ref|NP_201262.1|
VSMuph2.0_chr12.g2230.1	0.326363823	0.023231198	vacuolar protein sorting-associated protein 20.2 [Arabidopsis thaliana]	ref|NP_196488.1|
VSMuph2.0_chr12.g2272.1	-1.116068566	0.00469397	Leucine-rich repeat transmembrane protein kinase [Arabidopsis thaliana]	ref|NP_001321579.1|
VSMuph2.0_chr12.g2298.1	-0.799596893	0.020850671	Leucine-rich repeat transmembrane protein kinase [Arabidopsis thaliana]	ref|NP_176009.1|
VSMuph2.0_chr12.g2338.1	0.452799815	0.002079145	ROH1, putative (DUF793) [Arabidopsis thaliana]	ref|NP_564062.1|
VSMuph2.0_chr12.g2729.1	0.214175061	0.047305151	emp24/gp25L/p24 family/GOLD family protein [Arabidopsis thaliana]	ref|NP_172429.1|
VSMuph2.0_chr12.g2734.1	-1.284997958	0.017639336	NA	-
VSMuph2.0_chr12.g2760.1	-0.323497882	0.006974848	NB-ARC domain-containing disease resistance protein [Arabidopsis thaliana]	ref|NP_188065.1|
VSMuph2.0_chr12.g2939.1	-1.868710177	0.007598872	NB-ARC domain-containing disease resistance protein [Arabidopsis thaliana]	ref|NP_188065.1|
VSMuph2.0_chr12.g3089.1	-4.207672336	0.033163842	uncharacterized protein AT4G33600 [Arabidopsis thaliana]	ref|NP_195086.4|
VSMuph2.0_chr12.g3162.1	-2.888522466	0.011701166	transmembrane protein, putative (DUF679) [Arabidopsis thaliana]	ref|NP_186892.1|
VSMuph2.0_chr12.g3219.1	0.428939336	8.44406E-06	RAB GTPase 11C [Arabidopsis thaliana]	ref|NP_172434.1|
VSMuph2.0_chr12.g3224.1	0.686296438	0.008445314	plasminogen activator inhibitor [Arabidopsis thaliana]	ref|NP_974044.1|
VSMuph2.0_chr12.g3379.1	-0.916219078	0.020010601	chloride channel C [Arabidopsis thaliana]	ref|NP_199800.1|
VSMuph2.0_chr12.g3432.1	3.199611555	3.02476E-06	HSP20-like chaperones superfamily protein [Arabidopsis thaliana]	ref|NP_192763.1|
VSMuph2.0_chr12.g3456.i1	-3.782609126	0.000132698	Leucine-rich repeat protein kinase family protein [Arabidopsis thaliana]	ref|NP_199787.2|
VSMuph2.0_chr12.g3462.i1	-0.290062206	0.006542869	spindle assembly abnormal protein [Arabidopsis thaliana]	ref|NP_188891.1|
VSMuph2.0_chr13.g0026.i1	0.343052731	0.027808182	Metallo-hydrolase/oxidoreductase superfamily protein [Arabidopsis thaliana]	ref|NP_187696.1|
VSMuph2.0_chr13.g0033.1	-2.166127199	0.004529584	ortholog of sugar beet HS1 PRO-1 2 [Arabidopsis thaliana]	ref|NP_181529.1|
VSMuph2.0_chr13.g0058.1	0.326019762	0.017876746	Clathrin light chain protein [Arabidopsis thaliana]	ref|NP_565921.1|
VSMuph2.0_chr13.g0063.1	-0.553344953	0.041903121	Yippee family putative zinc-binding protein [Arabidopsis thaliana]	ref|NP_181540.1|
VSMuph2.0_chr13.g0071.i1	-1.882347634	0.005541929	Alpha/beta hydrolase related protein [Arabidopsis thaliana]	ref|NP_850325.1|
VSMuph2.0_chr13.g0124.1	-2.038147888	0.000453247	CRINKLY4 related 3 [Arabidopsis thaliana]	ref|NP_191154.1|
VSMuph2.0_chr13.g0135.1	-2.237200537	0.000126461	zinc finger (CCCH-type) family protein [Arabidopsis thaliana]	ref|NP_181543.1|
VSMuph2.0_chr13.g0137.i1	-0.884379953	0.028632161	fatty acid desaturase 8 [Arabidopsis thaliana]	ref|NP_196177.1|
VSMuph2.0_chr13.g0152.1	0.23537194	0.044608247	Clathrin, heavy chain [Arabidopsis thaliana]	ref|NP_187724.2|
VSMuph2.0_chr13.g0172.1	-0.712450302	0.021579113	Mad3/BUB1 homology region 1 [Arabidopsis thaliana]	ref|NP_196170.1|
VSMuph2.0_chr13.g0181.1	-1.303672896	5.30802E-14	Ankyrin repeat family protein [Arabidopsis thaliana]	ref|NP_178442.2|
VSMuph2.0_chr13.g0182.1	-1.049057021	2.87703E-06	Peptide-N4-(N-acetyl-beta-glucosaminyl)asparagine amidase A protein [Arabidopsis thaliana]	ref|NP_568155.1|
VSMuph2.0_chr13.g0184.1	0.203136884	0.042308402	Eukaryotic translation initiation factor 2 subunit 1 [Arabidopsis thaliana]	ref|NP_565927.1|
VSMuph2.0_chr13.g0199.1	0.491478539	0.001167042	autophagy-like protein [Arabidopsis thaliana]	ref|NP_181562.4|
VSMuph2.0_chr13.g0204.1	-2.022893306	0.000416376	Integrase-type DNA-binding superfamily protein [Arabidopsis thaliana]	ref|NP_001325153.1|
VSMuph2.0_chr13.g0213.1	-1.161353422	0.03335386	influenza virus NS1A-binding protein [Arabidopsis thaliana]	ref|NP_195786.4|
VSMuph2.0_chr13.g0219.1	-0.331403092	0.030219207	Ca(2+)-dependent nuclease family protein [Arabidopsis thaliana]	ref|NP_973649.1|
VSMuph2.0_chr13.g0223.i1	0.412606546	2.95545E-05	alpha-soluble NSF attachment protein 2 [Arabidopsis thaliana]	ref|NP_191178.1|
VSMuph2.0_chr13.g0237.1	0.688648859	0.000268931	WEB family protein (DUF827) [Arabidopsis thaliana]	ref|NP_181580.2|
VSMuph2.0_chr13.g0253.1	-4.444543672	1.20919E-05	NA	-
VSMuph2.0_chr13.g0261.1	-1.975467054	2.9072E-05	uncharacterized protein AT3G56360 [Arabidopsis thaliana]	ref|NP_191195.1|
VSMuph2.0_chr13.g0289.i1	0.494642809	0.000590176	cation-transporting ATPase [Arabidopsis thaliana]	ref|NP_001331575.1|
VSMuph2.0_chr13.g0297.1	-1.304077861	0.013194803	NA	-
VSMuph2.0_chr13.g0303.1	-3.035122745	0.006669062	WRKY DNA-binding protein 70 [Arabidopsis thaliana]	ref|NP_191199.1|
VSMuph2.0_chr13.g0306.1	-0.895271155	0.002796897	transcript elongation factor IIS [Arabidopsis thaliana]	ref|NP_181390.1|
VSMuph2.0_chr13.g0329.i1	0.329207482	0.02236103	elongator protein 6 [Arabidopsis thaliana]	ref|NP_567351.1|
VSMuph2.0_chr13.g0355.1	-1.277118202	0.038526336	hercules receptor kinase 1 [Arabidopsis thaliana]	ref|NP_190214.1|
VSMuph2.0_chr13.g0364.1	0.241738377	0.00678764	Lung seven transmembrane receptor family protein [Arabidopsis thaliana]	ref|NP_187568.1|
VSMuph2.0_chr13.g0378.i1	1.300178458	0.009122601	alpha/beta-Hydrolases superfamily protein [Arabidopsis thaliana]	ref|NP_181474.2|
VSMuph2.0_chr13.g0451.1	-5.221700323	0.029944808	C2H2-type zinc finger family protein [Arabidopsis thaliana]	ref|NP_180439.1|
VSMuph2.0_chr13.g0484.i1	0.294275755	0.01707866	ubiquitin-conjugating enzyme E2 [Arabidopsis thaliana]	ref|NP_568902.3|
VSMuph2.0_chr13.g0507.1	0.402884934	0.007204859	actin-11 [Arabidopsis thaliana]	ref|NP_187818.1|
VSMuph2.0_chr13.g0569.1	-1.180266749	0.000353736	zinc finger (C3HC4-type RING finger) family protein [Arabidopsis thaliana]	ref|NP_190246.1|
VSMuph2.0_chr13.g0595.i1	-1.196791001	0.000173272	protein phosphatase 2CA [Arabidopsis thaliana]	ref|NP_187748.1|
VSMuph2.0_chr13.g0620.i1	0.379419862	0.000755417	type one serine/threonine protein phosphatase 4 [Arabidopsis thaliana]	ref|NP_181514.1|
VSMuph2.0_chr13.g0683.1	1.779060339	0.048277912	heat shock protein 18.2 [Arabidopsis thaliana]	ref|NP_200780.1|
VSMuph2.0_chr13.g0709.1	-1.500336568	0.003012231	replication factor C subunit, putative (DUF620) [Arabidopsis thaliana]	ref|NP_196203.1|
VSMuph2.0_chr13.g0732.i1	6.283441638	0.018778679	Laccase/Diphenol oxidase family protein [Arabidopsis thaliana]	ref|NP_565881.1|
VSMuph2.0_chr13.g0763.1	0.372343876	0.001298948	Zinc finger C-x8-C-x5-C-x3-H type family protein [Arabidopsis thaliana]	ref|NP_179618.1|
VSMuph2.0_chr13.g0839.i1	0.381364318	0.029080595	IQ-domain 2 [Arabidopsis thaliana]	ref|NP_568110.2|
VSMuph2.0_chr13.g0855.i1	0.245514516	0.038098452	alpha-taxilin-like protein [Arabidopsis thaliana]	ref|NP_199897.2|
VSMuph2.0_chr13.g0903.i1	0.296773184	0.000676679	Uncharacterized protein family (UPF0497) [Arabidopsis thaliana]	ref|NP_565671.1|
VSMuph2.0_chr13.g0933.1	-1.041431074	0.006145146	phenylalanine ammonia-lyase 2 [Arabidopsis thaliana]	ref|NP_190894.1|
VSMuph2.0_chr13.g0998.1	-0.293807291	0.048146575	protein FLOWERING locus D-like protein [Arabidopsis thaliana]	ref|NP_187650.4|
VSMuph2.0_chr13.g1020.1	-0.314661774	0.044726392	kow domain-containing transcription factor 1 [Arabidopsis thaliana]	ref|NP_196049.1|
VSMuph2.0_chr13.g1051.1	-0.78294519	0.002796897	ACT-like superfamily protein [Arabidopsis thaliana]	ref|NP_030235.1|
VSMuph2.0_chr13.g1087.1	-6.552585993	4.45959E-05	OPC-8:0 CoA ligase1 [Arabidopsis thaliana]	ref|NP_564115.1|
VSMuph2.0_chr13.g1235.1	-7.065585836	0.000232121	NA	-
VSMuph2.0_chr13.g1370.i1	-0.580112618	0.02088352	pleiotropic drug resistance 6 [Arabidopsis thaliana]	ref|NP_181179.2|
VSMuph2.0_chr13.g1451.1	1.202352948	0.006815301	Ankyrin repeat family protein [Arabidopsis thaliana]	ref|NP_001325956.1|
VSMuph2.0_chr13.g1471.1	0.823701345	0.000801682	Ankyrin repeat family protein [Arabidopsis thaliana]	ref|NP_001325956.1|
VSMuph2.0_chr13.g1529.1	-1.755622473	5.04511E-07	GDSL-like Lipase/Acylhydrolase superfamily protein [Arabidopsis thaliana]	ref|NP_195981.1|
VSMuph2.0_chr13.g2101.1	0.878208881	0.000176308	ovate family protein 13 [Arabidopsis thaliana]	ref|NP_196102.1|
VSMuph2.0_chr13.g2380.i1	-1.237730984	0.040538535	ARM repeat superfamily protein [Arabidopsis thaliana]	ref|NP_177765.1|
VSMuph2.0_chr13.g2527.1	-0.294786942	0.010260575	Ethylene insensitive 3 family protein [Arabidopsis thaliana]	ref|NP_188713.1|
VSMuph2.0_chr13.g2731.1	4.619614308	0.017326339	ADP/ATP carrier 2 [Arabidopsis thaliana]	ref|NP_196853.1|
VSMuph2.0_chr13.g2936.1	-0.230022828	0.018271383	NB-ARC domain-containing disease resistance protein [Arabidopsis thaliana]	ref|NP_188065.1|
VSMuph2.0_chr13.g2947.1	-0.229660411	0.040655557	NB-ARC domain-containing disease resistance protein [Arabidopsis thaliana]	ref|NP_188065.1|
VSMuph2.0_chr13.g2969.1	-0.358298676	0.007073326	NB-ARC domain-containing disease resistance protein [Arabidopsis thaliana]	ref|NP_188065.1|
VSMuph2.0_chr13.g2975.1	-0.338845417	0.012938565	NB-ARC domain-containing disease resistance protein [Arabidopsis thaliana]	ref|NP_188065.1|
VSMuph2.0_chr13.g2978.1	-0.352332319	0.011603344	NB-ARC domain-containing disease resistance protein [Arabidopsis thaliana]	ref|NP_188065.1|
VSMuph2.0_chr13.g3162.1	-1.621971754	0.01191399	alpha/beta-Hydrolases superfamily protein [Arabidopsis thaliana]	ref|NP_564936.1|
VSMuph2.0_chr13.g3394.1	-4.752293295	3.00173E-05	sigma factor binding protein 1 [Arabidopsis thaliana]	ref|NP_191230.1|
VSMuph2.0_chr13.g3428.1	-1.095564692	0.019031001	Eukaryotic aspartyl protease family protein [Arabidopsis thaliana]	ref|NP_196320.2|
VSMuph2.0_chr13.g3447.i1	0.580957672	0.007490779	Lateral root primordium (LRP) protein-like protein [Arabidopsis thaliana]	ref|NP_974771.1|
VSMuph2.0_chr13.g3780.1	-1.013921053	0.003495494	NB-ARC domain-containing disease resistance protein [Arabidopsis thaliana]	ref|NP_188065.1|
VSMuph2.0_chr13.g3983.1	1.846723664	0.030949547	annexin 3 [Arabidopsis thaliana]	ref|NP_181410.1|
VSMuph2.0_chr13.g4074.1	3.106649281	0.001395089	annexin 3 [Arabidopsis thaliana]	ref|NP_181410.1|
VSMuph2.0_chr13.g4116.1	-0.939321154	0.034455004	scarecrow-like 3 [Arabidopsis thaliana]	ref|NP_175459.1|
VSMuph2.0_chr13.g4185.1	-1.190238481	0.00495153	zinc ion binding / nucleic acid binding protein [Arabidopsis thaliana]	ref|NP_178215.1|
VSMuph2.0_chr13.g4399.1	0.618326859	0.022454609	sulfotransferase 17 [Arabidopsis thaliana]	ref|NP_173294.1|
VSMuph2.0_chr13.g4410.1	0.62944493	0.000890603	sulfotransferase 17 [Arabidopsis thaliana]	ref|NP_173294.1|
VSMuph2.0_chr13.g4431.1	-0.689259895	0.046900437	NB-ARC domain-containing disease resistance protein [Arabidopsis thaliana]	ref|NP_188065.1|
VSMuph2.0_chr13.g4466.1	-1.084296004	0.002250202	topoisomerase II [Arabidopsis thaliana]	ref|NP_001118686.1|
VSMuph2.0_chr13.g4537.1	-0.562004628	0.047289259	nuclear factor Y, subunit A1 [Arabidopsis thaliana]	ref|NP_974774.1|
VSMuph2.0_chr13.g4566.i1	0.415427778	9.04522E-05	ADP/ATP carrier 2 [Arabidopsis thaliana]	ref|NP_196853.1|
VSMuph2.0_chr13.g4573.1	-1.897455795	0.004622797	NA	-
VSMuph2.0_chr13.g4574.1	-2.487476212	0.000448033	NA	-
VSMuph2.0_chr13.g4575.1	-2.423956892	0.000310748	NA	-
VSMuph2.0_chr13.g4591.1	-0.881006568	0.036103649	A20/AN1-like zinc finger family protein [Arabidopsis thaliana]	ref|NP_566429.1|
VSMuph2.0_chr13.g4747.1	-3.243553327	0.000134054	uncharacterized protein AT2G31945 [Arabidopsis thaliana]	ref|NP_565732.1|
VSMuph2.0_chr14.g0006.1	0.362289428	0.033654441	NA	-
VSMuph2.0_chr14.g0095.i1	-3.239605289	0.003882912	galactinol synthase 1 [Arabidopsis thaliana]	ref|NP_182240.1|
VSMuph2.0_chr14.g0106.i1	0.331132962	0.004783448	Clathrin adaptor complexes medium subunit family protein [Arabidopsis thaliana]	ref|NP_176052.3|
VSMuph2.0_chr14.g0128.1	-1.161416319	0.003981683	basic helix-loop-helix (bHLH) DNA-binding superfamily protein [Arabidopsis thaliana]	ref|NP_563839.1|
VSMuph2.0_chr14.g0171.i1	0.30306839	0.01179203	secretion-associated RAS super family 2 [Arabidopsis thaliana]	ref|NP_192117.1|
VSMuph2.0_chr14.g0185.i1	-1.866065944	0.046900437	Calmodulin-binding protein [Arabidopsis thaliana]	ref|NP_194310.3|
VSMuph2.0_chr14.g0189.1	0.358989177	0.002811007	importin alpha isoform 1 [Arabidopsis thaliana]	ref|NP_850524.1|
VSMuph2.0_chr14.g0225.1	-5.241650481	1.74126E-06	pectinesterase (Protein of unknown function, DUF538) [Arabidopsis thaliana]	ref|NP_563664.1|
VSMuph2.0_chr14.g0231.1	-4.952368571	5.17193E-07	pectinesterase (Protein of unknown function, DUF538) [Arabidopsis thaliana]	ref|NP_563664.1|
VSMuph2.0_chr14.g0232.1	-5.278065318	0.02061341	pectinesterase (Protein of unknown function, DUF538) [Arabidopsis thaliana]	ref|NP_563664.1|
VSMuph2.0_chr14.g0233.1	-4.356995987	0.006198115	pectinesterase (Protein of unknown function, DUF538) [Arabidopsis thaliana]	ref|NP_567230.1|
VSMuph2.0_chr14.g0234.1	-7.143472626	1.74126E-06	pectinesterase (Protein of unknown function, DUF538) [Arabidopsis thaliana]	ref|NP_563664.1|
VSMuph2.0_chr14.g0235.1	-5.960276504	1.41736E-05	pectinesterase (Protein of unknown function, DUF538) [Arabidopsis thaliana]	ref|NP_563664.1|
VSMuph2.0_chr14.g0300.1	-0.285116803	0.021507939	Tudor/PWWP/MBT superfamily protein [Arabidopsis thaliana]	ref|NP_198117.2|
VSMuph2.0_chr14.g0301.1	0.35997695	0.030471303	acyl-CoA binding protein 4 [Arabidopsis thaliana]	ref|NP_974227.1|
VSMuph2.0_chr14.g0336.1	-1.175967095	2.81998E-05	transmembrane protein, putative (DUF247) [Arabidopsis thaliana]	ref|NP_190584.1|
VSMuph2.0_chr14.g0471.i1	0.307266467	0.014478664	Translation initiation factor eIF3 subunit [Arabidopsis thaliana]	ref|NP_850918.1|
VSMuph2.0_chr14.g0477.1	-1.054320942	0.036103649	P-loop containing nucleoside triphosphate hydrolases superfamily protein [Arabidopsis thaliana]	ref|NP_198107.3|
VSMuph2.0_chr14.g0495.i1	0.346481768	0.033663527	Integral membrane Yip1 family protein [Arabidopsis thaliana]	ref|NP_198101.2|
VSMuph2.0_chr14.g0531.i1	-0.885550278	0.000535993	basic helix-loop-helix (bHLH) DNA-binding superfamily protein [Arabidopsis thaliana]	ref|NP_177366.1|
VSMuph2.0_chr14.g0651.i1	-0.626481167	0.000123026	Major facilitator superfamily protein [Arabidopsis thaliana]	ref|NP_850964.1|
VSMuph2.0_chr14.g0659.1	-2.311681028	0.019798693	NA	-
VSMuph2.0_chr14.g0673.i1	2.869255165	0.000549618	Major facilitator superfamily protein [Arabidopsis thaliana]	ref|NP_187166.2|
VSMuph2.0_chr14.g0870.1	-0.373000078	0.000195652	Protein kinase superfamily protein [Arabidopsis thaliana]	ref|NP_175862.1|
VSMuph2.0_chr14.g0883.1	1.042107834	0.01788815	NA	-
VSMuph2.0_chr14.g1327.i1	-0.524102516	0.006777026	winged-helix DNA-binding transcription factor family protein [Arabidopsis thaliana]	ref|NP_001189643.1|
VSMuph2.0_chr14.g1770.i1	0.389271668	0.048901289	thioredoxin domain PLP3B-like protein [Arabidopsis thaliana]	ref|NP_569033.1|
VSMuph2.0_chr14.g1772.i1	-4.470350059	0.005153265	TBP-associated factor II 15 [Arabidopsis thaliana]	ref|NP_849481.1|
VSMuph2.0_chr14.g1951.1	-2.227292699	0.001478604	Eukaryotic aspartyl protease family protein [Arabidopsis thaliana]	ref|NP_564867.1|
VSMuph2.0_chr14.g1987.1	-1.720664268	0.015525162	nudix hydrolase homolog 18 [Arabidopsis thaliana]	ref|NP_172939.1|
VSMuph2.0_chr14.g2115.1	-2.308973438	0.002079145	myb domain protein 20 [Arabidopsis thaliana]	ref|NP_176797.1|
VSMuph2.0_chr14.g2597.1	0.568443854	0.000668511	receptor-like kinase 1 [Arabidopsis thaliana]	ref|NP_564528.1|
VSMuph2.0_chr14.g2978.1	-1.46598795	1.04271E-05	PLASTID MOVEMENT IMPAIRED protein (DUF827) [Arabidopsis thaliana]	ref|NP_176856.1|
VSMuph2.0_chr14.g3089.1	0.334203457	0.038874658	zinc transporter [Arabidopsis thaliana]	ref|NP_851104.2|
VSMuph2.0_chr14.g3100.i1	-1.052657567	0.00835289	uncharacterized protein AT5G16110 [Arabidopsis thaliana]	ref|NP_568326.2|
VSMuph2.0_chr14.g3101.1	-1.030731938	0.008706877	Bifunctional inhibitor/lipid-transfer protein/seed storage 2S albumin superfamily protein [Arabidopsis thaliana]	ref|NP_568699.1|
VSMuph2.0_chr14.g3211.1	-0.468179046	0.009597262	NA	-
VSMuph2.0_chr14.g3231.1	-1.764617746	0.004041961	TRICHOME BIREFRINGENCE-LIKE 19 [Arabidopsis thaliana]	ref|NP_197094.1|
VSMuph2.0_chr14.g3340.i1	0.636733185	0.013378427	O-fucosyltransferase family protein [Arabidopsis thaliana]	ref|NP_197078.2|
VSMuph2.0_chr14.g3397.1	-0.60220113	0.001670573	Malectin/receptor-like protein kinase family protein [Arabidopsis thaliana]	ref|NP_190723.1|
VSMuph2.0_chr14.g3424.1	-1.307307301	0.005935867	Malectin/receptor-like protein kinase family protein [Arabidopsis thaliana]	ref|NP_190723.1|
VSMuph2.0_chr14.g3454.i1	-1.059045602	0.000706649	ABI five binding protein 3 [Arabidopsis thaliana]	ref|NP_189598.1|
VSMuph2.0_chr14.g3540.1	-0.821065371	0.000272815	Avr9/Cf-9 rapidly elicited protein [Arabidopsis thaliana]	ref|NP_564601.1|
VSMuph2.0_chr14.g3618.1	0.190877336	0.045670489	vacuolar ATP synthase subunit C (VATC) / V-ATPase C subunit / vacuolar proton pump C subunit (DET3) [Arabidopsis thaliana]	ref|NP_563916.1|
VSMuph2.0_chr14.g3631.1	0.94163491	0.001064937	NA	-
VSMuph2.0_chr14.g3648.i1	-2.162134131	0.000433409	NAC domain containing protein 83 [Arabidopsis thaliana]	ref|NP_196822.1|
VSMuph2.0_chr14.g3657.1	-1.076589264	0.006809439	Thioredoxin superfamily protein [Arabidopsis thaliana]	ref|NP_196911.1|
VSMuph2.0_chr14.g3733.1	-1.331216504	0.016092065	Galactose oxidase/kelch repeat superfamily protein [Arabidopsis thaliana]	ref|NP_189351.1|
VSMuph2.0_chr14.g3738.i1	2.246250276	1.90998E-05	chloride channel B [Arabidopsis thaliana]	ref|NP_189353.1|
VSMuph2.0_chr14.g3831.i1	0.327588365	0.013198255	Ribosome recycling factor [Arabidopsis thaliana]	ref|NP_186829.3|
VSMuph2.0_chr14.g3841.1	0.191302826	0.038874658	ARM repeat superfamily protein [Arabidopsis thaliana]	ref|NP_186827.2|
VSMuph2.0_chr14.g3854.i1	0.263743303	0.008020734	Cytochrome C1 family [Arabidopsis thaliana]	ref|NP_198897.1|
VSMuph2.0_chr14.g3858.1	-2.260746413	2.40041E-07	uncharacterized protein AT3G27250 [Arabidopsis thaliana]	ref|NP_189361.1|
VSMuph2.0_chr14.g3867.1	-1.095774476	0.016485529	lysine histidine transporter 1 [Arabidopsis thaliana]	ref|NP_851109.1|
VSMuph2.0_chr14.g3869.1	0.490214153	0.007120332	Ankyrin repeat family protein [Arabidopsis thaliana]	ref|NP_186824.1|
VSMuph2.0_chr14.g3886.i1	-2.055981596	2.51748E-07	zinc finger (C3HC4-type RING finger) family protein [Arabidopsis thaliana]	ref|NP_189369.1|
VSMuph2.0_chr14.g3892.1	0.41316332	0.029405937	histone-lysine N-methyltransferase trithorax-like protein [Arabidopsis thaliana]	ref|NP_198885.1|
VSMuph2.0_chr14.g3925.1	1.135425138	0.001997032	sieve element occlusion amino-terminus protein [Arabidopsis thaliana]	ref|NP_186817.1|
VSMuph2.0_chr14.g3947.i1	0.296404116	0.001871621	RING domain ligase2 [Arabidopsis thaliana]	ref|NP_974780.1|
VSMuph2.0_chr14.g4012.1	-0.282187994	0.043537624	ARM repeat superfamily protein [Arabidopsis thaliana]	ref|NP_189404.2|
VSMuph2.0_chr14.g4097.1	-1.097451138	0.029339434	carbonic anhydrase 1 [Arabidopsis thaliana]	ref|NP_186799.2|
VSMuph2.0_chr14.g4126.1	-1.991794277	0.012639354	UDP-Glycosyltransferase superfamily protein [Arabidopsis thaliana]	ref|NP_196990.2|
VSMuph2.0_chr14.g4143.1	-4.464618879	0.008881252	NA	-
VSMuph2.0_chr14.g4148.1	0.341100928	0.027325181	hypoxia-responsive family protein / zinc finger (C3HC4-type RING finger) family protein [Arabidopsis thaliana]	ref|NP_190386.1|
VSMuph2.0_chr14.g4176.i1	-1.54914048	0.011595939	senescence-associated gene 101 [Arabidopsis thaliana]	ref|NP_568307.3|
VSMuph2.0_chr14.g4202.1	-4.264824619	0.000105799	AAA-ATPase 1 [Arabidopsis thaliana]	ref|NP_198817.1|
VSMuph2.0_chr14.g4205.1	-3.05102292	0.037048341	AAA-ATPase 1 [Arabidopsis thaliana]	ref|NP_198817.1|
VSMuph2.0_chr14.g4218.i1	-1.388719898	0.014005443	CW14 protein (DUF1336) [Arabidopsis thaliana]	ref|NP_564750.1|
VSMuph2.0_chr14.g4248.1	-2.337306605	0.001659476	glucosyl transferase family 8 [Arabidopsis thaliana]	ref|NP_564983.1|
VSMuph2.0_chr14.g4282.1	-2.438748174	0.000482287	NA	-
VSMuph2.0_chr14.g4344.1	-2.734909564	0.008721743	Leucine-rich repeat receptor-like protein kinase family protein [Arabidopsis thaliana]	ref|NP_849538.2|
VSMuph2.0_chr14.g4364.1	-0.842195656	0.000156964	Homeobox-leucine zipper protein family [Arabidopsis thaliana]	ref|NP_177136.1|
VSMuph2.0_chr14.g4371.1	-0.670321321	0.0379723	tubulin alpha-2 chain [Arabidopsis thaliana]	ref|NP_175423.1|
VSMuph2.0_chr14.g4373.1	-4.585335587	0.00911584	NA	-
VSMuph2.0_chr14.g4379.i1	-1.591032905	0.00197511	basic helix-loop-helix (bHLH) DNA-binding superfamily protein [Arabidopsis thaliana]	ref|NP_190348.1|
VSMuph2.0_chr14.g4448.1	-3.578152053	4.19021E-07	Calcium-binding EF-hand family protein [Arabidopsis thaliana]	ref|NP_568568.1|
VSMuph2.0_chr14.g4456.1	4.695248347	0.01763502	Uncharacterized protein family (UPF0497) [Arabidopsis thaliana]	ref|NP_197033.1|
VSMuph2.0_chr14.g4472.i1	0.381586773	0.014385413	vesicle transport V-snare 13 [Arabidopsis thaliana]	ref|NP_001327544.1|
VSMuph2.0_chr14.g4473.i1	0.948566613	0.010570431	hypothetical protein 1 [Arabidopsis thaliana]	ref|NP_186759.2|
VSMuph2.0_chr15.g0098.1	-2.430835902	0.001365093	NB-ARC domain-containing disease resistance protein [Arabidopsis thaliana]	ref|NP_188065.1|
VSMuph2.0_chr15.g0145.1	-4.765494323	0.048663535	NB-ARC domain-containing disease resistance protein [Arabidopsis thaliana]	ref|NP_188065.1|
VSMuph2.0_chr15.g0178.1	-0.579472024	0.045930178	NB-ARC domain-containing disease resistance protein [Arabidopsis thaliana]	ref|NP_188065.1|
VSMuph2.0_chr15.g1380.1	-4.00674737	0.00026426	Disease resistance protein (CC-NBS-LRR class) family [Arabidopsis thaliana]	ref|NP_851124.1|
VSMuph2.0_chr15.g1542.i1	0.411294659	0.002843116	P-loop containing nucleoside triphosphate hydrolases superfamily protein [Arabidopsis thaliana]	ref|NP_850868.1|
VSMuph2.0_chr15.g1795.1	-0.762826377	0.000614321	uncharacterized protein AT2G44600 [Arabidopsis thaliana]	ref|NP_181988.1|
VSMuph2.0_chr15.g1809.1	0.312037042	0.020850671	mitochondrial acyl carrier protein 1 [Arabidopsis thaliana]	ref|NP_181990.1|
VSMuph2.0_chr15.g1831.1	0.506149977	0.003289732	Ras-related small GTP-binding family protein [Arabidopsis thaliana]	ref|NP_181989.1|
VSMuph2.0_chr15.g1954.1	0.36929288	0.019756082	tubulin folding cofactor A (KIESEL) [Arabidopsis thaliana]	ref|NP_565699.1|
VSMuph2.0_chr15.g2104.1	-6.093105199	0.034298877	ethylene responsive element binding factor 2 [Arabidopsis thaliana]	ref|NP_199533.1|
VSMuph2.0_chr15.g2133.1	-0.694816539	0.044364423	Phosphotyrosine protein phosphatases superfamily protein [Arabidopsis thaliana]	ref|NP_565816.1|
VSMuph2.0_chr15.g2135.1	0.52983859	0.003386685	ARP2/3 complex 16 kDa subunit (p16-Arc) [Arabidopsis thaliana]	ref|NP_567216.1|
VSMuph2.0_chr15.g2227.1	-0.598621125	0.049428766	squamosa promoter binding protein-like 8 [Arabidopsis thaliana]	ref|NP_683267.1|
VSMuph2.0_chr15.g2264.i1	0.314532875	0.002455444	alanine-tRNA ligase [Arabidopsis thaliana]	ref|NP_566034.1|
VSMuph2.0_chr15.g2282.1	0.345510139	0.031897386	Preprotein translocase Sec, Sec61-beta subunit protein [Arabidopsis thaliana]	ref|NP_974467.1|
VSMuph2.0_chr15.g2309.1	-1.961561393	4.78159E-05	ELCH-like protein [Arabidopsis thaliana]	ref|NP_196890.1|
VSMuph2.0_chr15.g2334.1	-3.569819824	0.003673185	NA	-
VSMuph2.0_chr15.g2443.1	-1.840623871	0.002599904	calmodulin like 23 [Arabidopsis thaliana]	ref|NP_564874.1|
VSMuph2.0_chr15.g2519.1	-2.740680643	0.000136252	cytochrome P450, family 76, subfamily C, polypeptide 2 [Arabidopsis thaliana]	ref|NP_182081.1|
VSMuph2.0_chr15.g2542.i1	-0.569132496	0.041286356	cytochrome P450, family 76, subfamily C, polypeptide 4 [Arabidopsis thaliana]	ref|NP_182079.1|
VSMuph2.0_chr15.g2545.1	-1.99479774	0.000663856	cytochrome P450, family 76, subfamily C, polypeptide 4 [Arabidopsis thaliana]	ref|NP_182079.1|
VSMuph2.0_chr15.g2549.1	-0.58441191	0.034746823	cytochrome P450, family 76, subfamily C, polypeptide 4 [Arabidopsis thaliana]	ref|NP_182079.1|
VSMuph2.0_chr15.g2569.i1	-1.05588311	0.0493912	growth-regulating factor 3 [Arabidopsis thaliana]	ref|NP_181181.1|
VSMuph2.0_chr15.g2606.1	-6.007455723	9.26361E-06	BON association protein 2 [Arabidopsis thaliana]	ref|NP_182100.2|
VSMuph2.0_chr15.g2612.1	2.069498283	0.03833107	Homeodomain-like protein [Arabidopsis thaliana]	ref|NP_194999.1|
VSMuph2.0_chr15.g2632.i1	-1.035595159	0.019102323	NAC transcription factor-like 9 [Arabidopsis thaliana]	ref|NP_567986.3|
VSMuph2.0_chr15.g2633.i1	-2.115277014	0.000473235	NAC transcription factor-like 9 [Arabidopsis thaliana]	ref|NP_567986.3|
VSMuph2.0_chr15.g2687.1	0.341758626	0.023884478	ribosome biogenesis regulatory protein (RRS1) family protein [Arabidopsis thaliana]	ref|NP_565878.1|
VSMuph2.0_chr15.g2688.i1	-0.532497259	0.000436214	CBL-interacting protein kinase 9 [Arabidopsis thaliana]	ref|NP_171622.1|
VSMuph2.0_chr15.g2696.1	-1.90213229	0.007349255	basic helix-loop-helix (bHLH) DNA-binding superfamily protein [Arabidopsis thaliana]	ref|NP_567195.1|
VSMuph2.0_chr15.g2719.1	-1.681408128	0.000310891	P-loop containing nucleoside triphosphate hydrolases superfamily protein [Arabidopsis thaliana]	ref|NP_182185.2|
VSMuph2.0_chr15.g2751.1	0.662864643	0.00185331	Dof-type zinc finger DNA-binding family protein [Arabidopsis thaliana]	ref|NP_001325590.1|
VSMuph2.0_chr15.g2753.i1	-3.434355259	0.000310748	myb domain protein 3 [Arabidopsis thaliana]	ref|NP_564176.2|
VSMuph2.0_chr15.g2774.1	-0.960760857	0.013045091	basic helix-loop-helix (bHLH) DNA-binding superfamily protein [Arabidopsis thaliana]	ref|NP_171634.1|
VSMuph2.0_chr15.g2863.1	-3.208626078	0.001292424	WRKY DNA-binding protein 30 [Arabidopsis thaliana]	ref|NP_568439.1|
VSMuph2.0_chr15.g2871.1	-0.843431123	0.002714786	UDP-Glycosyltransferase superfamily protein [Arabidopsis thaliana]	ref|NP_192016.1|
VSMuph2.0_chr15.g2903.i1	0.257405664	0.000356624	GDSL-like Lipase/Acylhydrolase superfamily protein [Arabidopsis thaliana]	ref|NP_192022.1|
VSMuph2.0_chr15.g2916.i1	-1.182923388	0.048280402	chitinase A [Arabidopsis thaliana]	ref|NP_197797.1|
VSMuph2.0_chr15.g2945.1	-1.201741829	0.038036159	calmodulin-binding receptor-like cytoplasmic kinase 2 [Arabidopsis thaliana]	ref|NP_567170.2|
VSMuph2.0_chr15.g2950.1	0.659673382	0.031905226	brassinosteroid-responsive RING-H2 [Arabidopsis thaliana]	ref|NP_191705.1|
VSMuph2.0_chr15.g2979.i1	-0.238321193	0.044740455	MAP kinase 4 [Arabidopsis thaliana]	ref|NP_192046.1|
VSMuph2.0_chr15.g3011.1	-0.25970309	0.028512265	transcription regulatory protein SNF2 [Arabidopsis thaliana]	ref|NP_973695.1|
VSMuph2.0_chr15.g3024.i1	-0.65746652	0.009018709	plasma membrane intrinsic protein 1B [Arabidopsis thaliana]	ref|NP_182120.1|
VSMuph2.0_chr15.g3032.1	-0.234569827	0.041806631	RNA polymerase II transcription mediator [Arabidopsis thaliana]	ref|NP_001329124.1|
VSMuph2.0_chr15.g3041.i1	-0.696551194	0.006038556	basic helix-loop-helix (bHLH) DNA-binding superfamily protein [Arabidopsis thaliana]	ref|NP_001332705.1|
VSMuph2.0_chr15.g3063.1	-0.845651158	0.000889765	Disease resistance protein (CC-NBS-LRR class) family [Arabidopsis thaliana]	ref|NP_001319213.1|
VSMuph2.0_chr15.g3076.i1	-0.314679785	0.011595443	AT hook motif DNA-binding family protein [Arabidopsis thaliana]	ref|NP_850442.1|
VSMuph2.0_chr15.g3195.1	-1.063200377	0.000932906	transmembrane protein, putative (DUF247) [Arabidopsis thaliana]	ref|NP_190587.1|
VSMuph2.0_chr15.g3222.1	-2.18785307	0.037673741	Copper transport protein family [Arabidopsis thaliana]	ref|NP_001325568.1|
VSMuph2.0_chr16.g0073.1	2.435777066	0.000167442	cytochrome P450, family 87, subfamily A, polypeptide 6 [Arabidopsis thaliana]	ref|NP_176674.1|
VSMuph2.0_chr16.g0194.1	0.217285075	0.033106963	Low-density receptor-like protein [Arabidopsis thaliana]	ref|NP_197169.2|
VSMuph2.0_chr16.g0309.1	0.662284575	0.044505959	EF hand calcium-binding protein family [Arabidopsis thaliana]	ref|NP_186950.1|
VSMuph2.0_chr16.g0387.1	0.390670088	0.025594536	serine/threonine-protein phosphatase 4 regulatory subunit-like protein [Arabidopsis thaliana]	ref|NP_001330196.1|
VSMuph2.0_chr16.g0448.1	0.245100724	0.038956305	transmembrane protein, putative (DUF1218) [Arabidopsis thaliana]	ref|NP_568343.1|
VSMuph2.0_chr16.g0634.1	-0.686405457	0.014091682	PPR repeat protein [Arabidopsis thaliana]	ref|NP_001331689.1|
VSMuph2.0_chr16.g0703.1	0.165787528	0.047685738	RAB GTPase homolog 1C [Arabidopsis thaliana]	ref|NP_193486.1|
VSMuph2.0_chr16.g0845.1	-5.911070753	0.003404771	ribosomal protein S3 (mitochondrion) [Arabidopsis thaliana]	ref|YP_009472100.2|
VSMuph2.0_chr16.g0851.1	-2.321328378	0.008812342	Integrase-type DNA-binding superfamily protein [Arabidopsis thaliana]	ref|NP_568755.1|
VSMuph2.0_chr16.g0862.1	-2.507622164	0.000258264	Integrase-type DNA-binding superfamily protein [Arabidopsis thaliana]	ref|NP_568755.1|
VSMuph2.0_chr16.g0865.1	-2.297474021	0.000108916	Integrase-type DNA-binding superfamily protein [Arabidopsis thaliana]	ref|NP_568755.1|
VSMuph2.0_chr16.g0866.1	-2.046861019	4.69147E-05	Integrase-type DNA-binding superfamily protein [Arabidopsis thaliana]	ref|NP_568755.1|
VSMuph2.0_chr16.g0868.1	-2.344641629	8.70099E-06	Integrase-type DNA-binding superfamily protein [Arabidopsis thaliana]	ref|NP_568755.1|
VSMuph2.0_chr16.g0869.1	-2.495922205	0.000150786	Integrase-type DNA-binding superfamily protein [Arabidopsis thaliana]	ref|NP_568755.1|
VSMuph2.0_chr16.g0870.1	-2.545704403	0.000310891	Integrase-type DNA-binding superfamily protein [Arabidopsis thaliana]	ref|NP_568755.1|
VSMuph2.0_chr16.g0872.1	-2.673992778	0.000346005	Integrase-type DNA-binding superfamily protein [Arabidopsis thaliana]	ref|NP_568755.1|
VSMuph2.0_chr16.g0873.1	-2.638796667	7.72483E-05	Integrase-type DNA-binding superfamily protein [Arabidopsis thaliana]	ref|NP_568755.1|
VSMuph2.0_chr16.g0874.1	-2.418222285	0.004622797	Integrase-type DNA-binding superfamily protein [Arabidopsis thaliana]	ref|NP_568755.1|
VSMuph2.0_chr16.g0884.1	-3.006964216	0.000286581	Integrase-type DNA-binding superfamily protein [Arabidopsis thaliana]	ref|NP_568755.1|
VSMuph2.0_chr16.g0887.1	-4.318174311	0.035744212	ethylene-responsive transcription factor [Arabidopsis thaliana]	ref|NP_196375.3|
VSMuph2.0_chr16.g0889.1	-2.964270451	4.2085E-08	Integrase-type DNA-binding superfamily protein [Arabidopsis thaliana]	ref|NP_568755.1|
VSMuph2.0_chr16.g1008.1	0.435791998	0.004796757	ARABIDILLO-1 [Arabidopsis thaliana]	ref|NP_566029.1|
VSMuph2.0_chr16.g1399.1	-1.775649523	0.026118669	D-cysteine desulfhydrase [Arabidopsis thaliana]	ref|NP_175275.3|
VSMuph2.0_chr16.g1583.1	0.370169904	0.016132969	DNA directed RNA polymerase, 7 kDa subunit [Arabidopsis thaliana]	ref|NP_198917.1|
VSMuph2.0_chr16.g1588.i1	0.365383739	0.031928721	DNA directed RNA polymerase, 7 kDa subunit [Arabidopsis thaliana]	ref|NP_198917.1|
VSMuph2.0_chr16.g1699.1	-0.88057676	0.033107942	disease resistance family protein / LRR family protein [Arabidopsis thaliana]	ref|NP_181039.1|
VSMuph2.0_chr16.g1993.1	-1.433860359	0.045326015	Plant invertase/pectin methylesterase inhibitor superfamily protein [Arabidopsis thaliana]	ref|NP_199965.1|
VSMuph2.0_chr16.g2091.1	0.922962927	1.29244E-08	EXORDIUM like 3 [Arabidopsis thaliana]	ref|NP_199968.1|
VSMuph2.0_chr16.g2129.i1	0.449710044	0.02448392	ribosomal protein S13A [Arabidopsis thaliana]	ref|NP_567151.1|
VSMuph2.0_chr16.g2152.1	-0.511885118	0.024236067	uncharacterized protein AT1G62870 [Arabidopsis thaliana]	ref|NP_176475.2|
VSMuph2.0_chr16.g2222.1	1.05879385	0.043537624	UDP-glucosyl transferase 72E1 [Arabidopsis thaliana]	ref|NP_566938.1|
VSMuph2.0_chr16.g2232.1	-2.693761522	0.033365904	Cell cycle regulated microtubule associated protein [Arabidopsis thaliana]	ref|NP_194017.3|
VSMuph2.0_chr16.g2273.1	0.837546181	0.008721743	cytochrome P450, family 704, subfamily A, polypeptide 2 [Arabidopsis thaliana]	ref|NP_182075.1|
VSMuph2.0_chr16.g2277.i1	0.387883629	0.038526336	alpha-L-fucosidase 1 [Arabidopsis thaliana]	ref|NP_180377.2|
VSMuph2.0_chr16.g2333.1	-1.026985871	0.000135017	LOW protein: M-phase inducer phosphatase-like protein [Arabidopsis thaliana]	ref|NP_201023.1|
VSMuph2.0_chr16.g2365.1	-1.368170641	0.020169904	Peroxidase superfamily protein [Arabidopsis thaliana]	ref|NP_200002.3|
VSMuph2.0_chr16.g2401.1	-4.365255992	1.04271E-05	Integrase-type DNA-binding superfamily protein [Arabidopsis thaliana]	ref|NP_200015.1|
VSMuph2.0_chr16.g2450.1	0.517161507	0.027808182	transmembrane protein 161AB protein [Arabidopsis thaliana]	ref|NP_200031.1|
VSMuph2.0_chr16.g2515.i1	-0.188766893	0.046654851	methyl-CPG-binding domain protein 13 [Arabidopsis thaliana]	ref|NP_200036.1|
VSMuph2.0_chr16.g2565.1	1.810289075	0.028013114	NA	-
VSMuph2.0_chr16.g2572.1	-0.408542984	0.028647422	Cytochrome b561/ferric reductase transmembrane protein family [Arabidopsis thaliana]	ref|NP_567723.1|
VSMuph2.0_chr16.g2606.i1	-5.43040334	0.026686267	PAR1 protein [Arabidopsis thaliana]	ref|NP_200052.1|
VSMuph2.0_chr16.g2647.i1	0.468160851	0.00649523	Oxoglutarate/iron-dependent oxygenase [Arabidopsis thaliana]	ref|NP_001329147.1|
VSMuph2.0_chr16.g2654.1	0.601058621	0.010805766	ATP binding microtubule motor family protein [Arabidopsis thaliana]	ref|NP_001332641.1|
VSMuph2.0_chr16.g2683.1	-0.691980195	0.021466279	SCARECROW-like 8 [Arabidopsis thaliana]	ref|NP_200064.3|
VSMuph2.0_chr16.g2714.1	-2.972799133	0.024530629	hydroxymethylglutaryl-CoA synthase / HMG-CoA synthase / 3-hydroxy-3-methylglutaryl coenzyme A synthase [Arabidopsis thaliana]	ref|NP_849361.1|
VSMuph2.0_chr16.g2784.i1	-0.34651157	0.003589947	Pentatricopeptide repeat (PPR) superfamily protein [Arabidopsis thaliana]	ref|NP_567622.1|
VSMuph2.0_chr16.g2808.1	-0.909231641	0.014850639	UDP-glucosyl transferase 88A1 [Arabidopsis thaliana]	ref|NP_566550.1|
VSMuph2.0_chr16.g2849.i1	-0.930404095	0.000210222	P-loop containing nucleoside triphosphate hydrolases superfamily protein [Arabidopsis thaliana]	ref|NP_001078747.1|
VSMuph2.0_chr16.g2862.1	-2.287732237	0.036103649	disease resistance family protein / LRR family protein [Arabidopsis thaliana]	ref|NP_181039.1|
VSMuph2.0_chr16.g2864.1	-2.529807012	0.026804104	Protein kinase superfamily protein [Arabidopsis thaliana]	ref|NP_568438.2|
VSMuph2.0_chr16.g2893.1	-0.435217186	0.007277703	WRKY transcription factor [Arabidopsis thaliana]	ref|NP_176596.2|
VSMuph2.0_chr16.g2909.1	1.07595764	0.002154585	arabinogalactan protein 20 [Arabidopsis thaliana]	ref|NP_191723.1|
VSMuph2.0_chr16.g2920.1	0.974233677	1.32995E-05	arabinogalactan protein 20 [Arabidopsis thaliana]	ref|NP_191723.1|
VSMuph2.0_chr16.g2934.1	-1.865437028	0.000259947	cytokinin response factor 4 [Arabidopsis thaliana]	ref|NP_194524.2|
VSMuph2.0_chr16.g2936.1	0.339787368	0.007114978	myosin heavy chain-like protein [Arabidopsis thaliana]	ref|NP_568789.1|
VSMuph2.0_chr16.g2967.1	-4.451078056	2.39297E-07	highly ABA-induced PP2C protein 3 [Arabidopsis thaliana]	ref|NP_180499.1|
VSMuph2.0_chr16.g3034.1	-2.332977231	0.008711783	NA	-
VSMuph2.0_chr16.g3048.1	-0.22447951	0.027835103	LOW protein: zinc finger CCCH domain protein [Arabidopsis thaliana]	ref|NP_200156.1|
VSMuph2.0_chr16.g3101.i1	-1.152891923	0.005330732	TCV-interacting protein [Arabidopsis thaliana]	ref|NP_197847.3|
VSMuph2.0_chr16.g3128.i1	-0.40957071	0.008058373	two-component response regulator-like protein [Arabidopsis thaliana]	ref|NP_568446.2|
VSMuph2.0_chr16.g3141.1	-1.772339986	0.000442422	Avr9/Cf-9 rapidly elicited protein [Arabidopsis thaliana]	ref|NP_001031132.1|
VSMuph2.0_chr16.g3218.1	0.367558761	0.001253977	heat shock protein 70 (Hsp 70) family protein [Arabidopsis thaliana]	ref|NP_198206.1|
VSMuph2.0_chr17.g0009.i1	0.415285656	0.009105424	calnexin 1 [Arabidopsis thaliana]	ref|NP_200987.1|
VSMuph2.0_chr17.g0074.1	-0.599322399	0.0493912	NA	-
VSMuph2.0_chr17.g0080.1	-0.665453862	0.046900437	serine carboxypeptidase-like 45 [Arabidopsis thaliana]	ref|NP_973926.1|
VSMuph2.0_chr17.g0086.i1	0.333869082	0.00031325	phosphate transporter 3;1 [Arabidopsis thaliana]	ref|NP_196908.1|
VSMuph2.0_chr17.g0141.1	-0.642304725	0.030342806	ACT domain repeat 4 [Arabidopsis thaliana]	ref|NP_974107.1|
VSMuph2.0_chr17.g0231.1	-2.566121794	0.025734347	calmodulin like 37 [Arabidopsis thaliana]	ref|NP_199053.1|
VSMuph2.0_chr17.g0258.i1	-6.574357545	0.020169904	malate synthase [Arabidopsis thaliana]	ref|NP_196006.1|
VSMuph2.0_chr17.g0285.1	-1.565397108	0.000913499	MAP kinase kinase 9 [Arabidopsis thaliana]	ref|NP_177492.1|
VSMuph2.0_chr17.g0296.1	-2.53113665	0.000394912	nudix hydrolase homolog 17 [Arabidopsis thaliana]	ref|NP_565273.1|
VSMuph2.0_chr17.g0298.1	-2.48714795	0.002398448	NA	-
VSMuph2.0_chr17.g0305.i1	0.464452471	0.000274527	nuclease [Arabidopsis thaliana]	ref|NP_199013.1|
VSMuph2.0_chr17.g0307.i1	20.96081885	1.11374E-16	ketose-bisphosphate aldolase class-II family protein [Arabidopsis thaliana]	ref|NP_173263.2|
VSMuph2.0_chr17.g0319.i1	0.319473749	0.036103649	Vacuolar protein sorting-associated protein 26 [Arabidopsis thaliana]	ref|NP_175288.1|
VSMuph2.0_chr17.g0331.1	0.477967548	0.034218076	Glutathione S-transferase family protein [Arabidopsis thaliana]	ref|NP_199030.1|
VSMuph2.0_chr17.g0333.1	0.505388774	0.008480269	Glutathione S-transferase family protein [Arabidopsis thaliana]	ref|NP_199030.1|
VSMuph2.0_chr17.g0371.i1	-0.977539238	0.018012066	S-adenosyl-L-methionine-dependent methyltransferases superfamily protein [Arabidopsis thaliana]	ref|NP_188427.2|
VSMuph2.0_chr17.g0372.i1	-0.725566685	0.006496858	NA	-
VSMuph2.0_chr17.g0380.i1	-2.458297625	0.034518677	WUSCHEL related homeobox 1 [Arabidopsis thaliana]	ref|NP_188428.3|
VSMuph2.0_chr17.g0399.1	0.285931848	0.045361629	GPI-anchored protein [Arabidopsis thaliana]	ref|NP_566596.1|
VSMuph2.0_chr17.g0479.1	-0.92277278	0.003957117	alpha/beta hydrolase family protein [Arabidopsis thaliana]	ref|NP_172960.2|
VSMuph2.0_chr17.g0500.i1	-3.082596083	0.023184929	receptor Serine/Threonine kinase-like protein [Arabidopsis thaliana]	ref|NP_001319982.1|
VSMuph2.0_chr17.g0512.1	-2.886500026	0.010095225	Calmodulin binding protein-like protein [Arabidopsis thaliana]	ref|NP_565074.2|
VSMuph2.0_chr17.g0679.1	-2.205676575	0.021722944	Wall-associated kinase family protein [Arabidopsis thaliana]	ref|NP_173076.1|
VSMuph2.0_chr17.g0730.i1	0.347706268	0.002826852	serine/threonine protein kinase 3 [Arabidopsis thaliana]	ref|NP_196433.1|
VSMuph2.0_chr17.g0771.1	-2.255781575	3.61444E-05	UDP-glucosyl transferase 89B1 [Arabidopsis thaliana]	ref|NP_177529.2|
VSMuph2.0_chr17.g0778.1	0.283341973	0.010595609	BSD domain-containing protein [Arabidopsis thaliana]	ref|NP_173954.2|
VSMuph2.0_chr17.g0781.1	-1.02836971	0.00420679	Sterile alpha motif (SAM) domain-containing protein [Arabidopsis thaliana]	ref|NP_190449.1|
VSMuph2.0_chr17.g0809.1	0.903666389	0.007588905	galacturonosyltransferase 11 [Arabidopsis thaliana]	ref|NP_564057.4|
VSMuph2.0_chr17.g0817.1	-2.914579388	0.046838329	sulfotransferase 2A [Arabidopsis thaliana]	ref|NP_568177.1|
VSMuph2.0_chr17.g0818.i1	0.763602088	0.00030268	galacturonosyltransferase 11 [Arabidopsis thaliana]	ref|NP_564057.4|
VSMuph2.0_chr17.g0858.i1	0.403665546	0.044197025	mitochondrial import receptor subunit TOM5-like protein [Arabidopsis thaliana]	ref|NP_196421.1|
VSMuph2.0_chr17.g0876.1	-1.196891283	0.008480269	Dynein light chain type 1 family protein [Arabidopsis thaliana]	ref|NP_197511.1|
VSMuph2.0_chr17.g0904.1	1.221312828	0.000723408	NAD(P)-binding Rossmann-fold superfamily protein [Arabidopsis thaliana]	ref|NP_566097.1|
VSMuph2.0_chr17.g0918.1	1.007184132	0.001450515	nitrate transporter 1:2 [Arabidopsis thaliana]	ref|NP_564978.1|
VSMuph2.0_chr17.g0921.1	-2.524798204	0.048901289	voltage dependent anion channel 1 [Arabidopsis thaliana]	ref|NP_186777.1|
VSMuph2.0_chr17.g1030.1	0.56946718	0.009713906	HNH endonuclease [Arabidopsis thaliana]	ref|NP_190333.1|
VSMuph2.0_chr17.g1032.1	-2.360708488	0.025578395	Calcium-binding EF-hand family protein [Arabidopsis thaliana]	ref|NP_568568.1|
VSMuph2.0_chr17.g1086.i1	0.344897431	0.016120126	vesicle transport V-snare 13 [Arabidopsis thaliana]	ref|NP_001327544.1|
VSMuph2.0_chr17.g1087.1	-0.896997876	0.010110892	Galactosyl transferase GMA12/MNN10 family protein [Arabidopsis thaliana]	ref|NP_196389.1|
VSMuph2.0_chr17.g1135.1	0.882210167	0.009754205	C2H2-like zinc finger protein [Arabidopsis thaliana]	ref|NP_173983.1|
VSMuph2.0_chr17.g1199.1	-1.17469638	4.69147E-05	UDP-Glycosyltransferase superfamily protein [Arabidopsis thaliana]	ref|NP_186859.1|
VSMuph2.0_chr17.g1255.1	-0.76061959	0.001365093	exocyst subunit exo70 family protein E2 [Arabidopsis thaliana]	ref|NP_200909.1|
VSMuph2.0_chr17.g1259.1	-1.772966983	0.04200119	alpha/beta-Hydrolases superfamily protein [Arabidopsis thaliana]	ref|NP_190392.1|
VSMuph2.0_chr17.g1266.1	-2.824316521	0.032819309	alpha/beta-Hydrolases superfamily protein [Arabidopsis thaliana]	ref|NP_190392.1|
VSMuph2.0_chr17.g1268.1	-3.839909863	0.002098449	alpha/beta-Hydrolases superfamily protein [Arabidopsis thaliana]	ref|NP_190392.1|
VSMuph2.0_chr17.g1273.1	-2.820383096	0.01763502	alpha/beta-Hydrolases superfamily protein [Arabidopsis thaliana]	ref|NP_190392.1|
VSMuph2.0_chr17.g1278.1	-4.030829684	0.002180283	alpha/beta-Hydrolases superfamily protein [Arabidopsis thaliana]	ref|NP_190392.1|
VSMuph2.0_chr17.g1283.1	-2.815642748	0.012975084	alpha/beta-Hydrolases superfamily protein [Arabidopsis thaliana]	ref|NP_190392.1|
VSMuph2.0_chr17.g1287.1	-4.34815959	1.16017E-06	alpha/beta-Hydrolases superfamily protein [Arabidopsis thaliana]	ref|NP_190392.1|
VSMuph2.0_chr17.g1342.1	-1.357840991	0.001058257	plant U-box 38 [Arabidopsis thaliana]	ref|NP_201323.1|
VSMuph2.0_chr17.g1380.1	0.294775396	0.019611474	ubiquitin-conjugating enzyme 5 [Arabidopsis thaliana]	ref|NP_564817.2|
VSMuph2.0_chr17.g1401.1	-3.021084685	3.07776E-06	ARM repeat superfamily protein [Arabidopsis thaliana]	ref|NP_176225.1|
VSMuph2.0_chr17.g1488.1	-1.467296585	0.007891296	hypothetical protein (DUF1645) [Arabidopsis thaliana]	ref|NP_564201.1|
VSMuph2.0_chr17.g1526.i1	0.322823093	0.027893472	SBP (S-ribonuclease binding protein) family protein [Arabidopsis thaliana]	ref|NP_172535.1|
VSMuph2.0_chr17.g1530.i1	1.983234787	0.025261379	UDP-N-acetylglucosamine-N-acetylmuramyl-pyrophosphoryl-undecaprenol N-acetylglucosamine protein [Arabidopsis thaliana]	ref|NP_201101.2|
VSMuph2.0_chr17.g1628.i1	2.565219822	0.000258264	basic salivary proline-rich-like protein (DUF1421) [Arabidopsis thaliana]	ref|NP_196958.2|
VSMuph2.0_chr17.g1663.i1	-2.009513376	0.001353132	Octicosapeptide/Phox/Bem1p family protein [Arabidopsis thaliana]	ref|NP_974366.1|
VSMuph2.0_chr17.g1729.1	-1.093495549	0.0424076	manganese-dependent ADP-ribose/CDP-alcohol diphosphatase-like protein [Arabidopsis thaliana]	ref|NP_974609.1|
VSMuph2.0_chr17.g1806.1	-1.369431659	0.011380083	Leucine-rich repeat protein kinase family protein [Arabidopsis thaliana]	ref|NP_180747.1|
VSMuph2.0_chr17.g1920.1	0.362946632	0.025077419	Cysteine proteinases superfamily protein [Arabidopsis thaliana]	ref|NP_190417.4|
VSMuph2.0_chr17.g2064.1	-0.689189029	0.006701888	uncharacterized protein AT5G50350 [Arabidopsis thaliana]	ref|NP_199846.1|
VSMuph2.0_chr17.g2411.1	-0.280512508	0.021038941	extra-large GTP-binding protein 3 [Arabidopsis thaliana]	ref|NP_849737.1|
VSMuph2.0_chr17.g3063.i1	0.638804586	0.003436228	Chaperone DnaJ-domain superfamily protein [Arabidopsis thaliana]	ref|NP_565824.1|
VSMuph2.0_chr18.g0028.1	-2.661355058	0.001330669	calmodulin like 37 [Arabidopsis thaliana]	ref|NP_199053.1|
VSMuph2.0_chr18.g0040.1	-1.689456095	0.014080644	poly polymerase [Arabidopsis thaliana]	ref|NP_564129.1|
VSMuph2.0_chr18.g0042.i1	0.269875763	0.009377338	glycosyltransferase family protein (DUF23) [Arabidopsis thaliana]	ref|NP_565768.1|
VSMuph2.0_chr18.g0063.1	1.539274731	0.008480269	Putative AT-hook DNA-binding family protein [Arabidopsis thaliana]	ref|NP_177776.1|
VSMuph2.0_chr18.g0109.1	3.042077558	0.009018709	Seven transmembrane MLO family protein [Arabidopsis thaliana]	ref|NP_179335.3|
VSMuph2.0_chr18.g0184.i1	0.229857239	0.038304142	Transducin/WD40 repeat-like superfamily protein [Arabidopsis thaliana]	ref|NP_173478.2|
VSMuph2.0_chr18.g0225.i1	0.393047429	0.037095494	alpha-amylase-like 2 [Arabidopsis thaliana]	ref|NP_177740.1|
VSMuph2.0_chr18.g0256.1	-1.78832936	0.000608488	Major facilitator superfamily protein [Arabidopsis thaliana]	ref|NP_001318729.1|
VSMuph2.0_chr18.g0286.i1	-0.609942825	0.003386685	DC1 domain-containing protein [Arabidopsis thaliana]	ref|NP_564756.1|
VSMuph2.0_chr18.g0302.1	-2.379972265	0.009676696	NA	-
VSMuph2.0_chr18.g0331.1	-0.815949775	0.041903121	NA	-
VSMuph2.0_chr18.g0387.1	-1.447433888	0.01488458	amino acid permease 3 [Arabidopsis thaliana]	ref|NP_177862.1|
VSMuph2.0_chr18.g0426.1	-0.554453886	0.041881679	P-loop containing nucleoside triphosphate hydrolases superfamily protein [Arabidopsis thaliana]	ref|NP_173592.3|
VSMuph2.0_chr18.g0428.1	-0.974863877	0.041904663	Eukaryotic aspartyl protease family protein [Arabidopsis thaliana]	ref|NP_175079.1|
VSMuph2.0_chr18.g0433.i1	0.602474779	0.006421873	response regulator 9 [Arabidopsis thaliana]	ref|NP_191263.1|
VSMuph2.0_chr18.g0449.1	0.341486962	0.032986332	TRAM, LAG1 and CLN8 (TLC) lipid-sensing domain containing protein [Arabidopsis thaliana]	ref|NP_564152.1|
VSMuph2.0_chr18.g0450.i1	0.565400879	0.000356624	filament-like protein (DUF869) [Arabidopsis thaliana]	ref|NP_187178.2|
VSMuph2.0_chr18.g0453.i1	-0.930370735	0.000464135	uncharacterized protein AT4G08330 [Arabidopsis thaliana]	ref|NP_192573.1|
VSMuph2.0_chr18.g0477.i1	-1.437995512	1.35828E-05	Adenine nucleotide alpha hydrolases-like superfamily protein [Arabidopsis thaliana]	ref|NP_175097.1|
VSMuph2.0_chr18.g0496.i1	0.297049676	0.020168513	emp24/gp25L/p24 family/GOLD family protein [Arabidopsis thaliana]	ref|NP_173608.1|
VSMuph2.0_chr18.g0507.i1	0.211090083	0.007079335	YbaK/aminoacyl-tRNA synthetase-associated domain-containing protein [Arabidopsis thaliana]	ref|NP_001031149.1|
VSMuph2.0_chr18.g0521.i1	-7.773951393	0.024370818	flavonol synthase 1 [Arabidopsis thaliana]	ref|NP_196481.1|
VSMuph2.0_chr18.g0523.i1	-3.06087884	0.0016963	flavonol synthase 1 [Arabidopsis thaliana]	ref|NP_196481.1|
VSMuph2.0_chr18.g0580.1	-1.14060397	0.0396915	myotubularin-like protein [Arabidopsis thaliana]	ref|NP_564476.2|
VSMuph2.0_chr18.g0598.1	-1.988261568	0.035771213	Rhomboid-related intramembrane serine protease family protein [Arabidopsis thaliana]	ref|NP_001321009.1|
VSMuph2.0_chr18.g0599.1	0.296852868	0.001395089	4-phospho-panto-thenoylcysteine synthetase [Arabidopsis thaliana]	ref|NP_563904.2|
VSMuph2.0_chr18.g0612.1	-2.961297725	0.001657789	NA	-
VSMuph2.0_chr18.g0642.i1	-0.568686976	0.001657789	Transducin/WD40 repeat-like superfamily protein [Arabidopsis thaliana]	ref|NP_565168.4|
VSMuph2.0_chr18.g0646.1	-0.772049871	0.017844901	uncharacterized protein AT1G78080 [Arabidopsis thaliana]	ref|NP_177931.1|
VSMuph2.0_chr18.g0706.i1	1.045917502	0.002762686	UDP-glucosyl transferase 85A2 [Arabidopsis thaliana]	ref|NP_173653.1|
VSMuph2.0_chr18.g0712.1	-4.433823936	0.031961844	EXORDIUM like 2 [Arabidopsis thaliana]	ref|NP_201231.1|
VSMuph2.0_chr18.g0715.1	-3.969774986	0.000396211	EXORDIUM like 2 [Arabidopsis thaliana]	ref|NP_201231.1|
VSMuph2.0_chr18.g0730.1	-3.010085066	0.03376412	Phosphate-responsive 1 family protein [Arabidopsis thaliana]	ref|NP_192634.1|
VSMuph2.0_chr18.g0731.1	-3.304503647	0.049429591	Phosphate-responsive 1 family protein [Arabidopsis thaliana]	ref|NP_192634.1|
VSMuph2.0_chr18.g0732.1	-4.15375345	2.14473E-06	EXORDIUM like 2 [Arabidopsis thaliana]	ref|NP_201231.1|
VSMuph2.0_chr18.g0755.i1	-0.809793502	0.000453247	homeobox protein 16 [Arabidopsis thaliana]	ref|NP_195716.1|
VSMuph2.0_chr18.g0783.1	-1.700197333	0.035047223	basic helix-loop-helix (bHLH) DNA-binding superfamily protein [Arabidopsis thaliana]	ref|NP_177366.1|
VSMuph2.0_chr18.g0784.1	-2.397385902	0.003185502	RING/U-box superfamily protein [Arabidopsis thaliana]	ref|NP_177365.1|
VSMuph2.0_chr18.g0800.1	-1.818667094	4.86394E-05	ENTH/ANTH/VHS superfamily protein [Arabidopsis thaliana]	ref|NP_195718.1|
VSMuph2.0_chr18.g0842.1	-1.871043273	1.47429E-06	homeobox protein 22 [Arabidopsis thaliana]	ref|NP_194197.1|
VSMuph2.0_chr18.g0885.1	-2.992732675	3.12421E-06	uncoupling protein 5 [Arabidopsis thaliana]	ref|NP_179836.1|
VSMuph2.0_chr18.g0934.1	0.238114356	0.008008429	RAB geranylgeranyl transferase alpha subunit 1 [Arabidopsis thaliana]	ref|NP_194180.2|
VSMuph2.0_chr18.g1012.1	-1.26460173	0.041026093	alpha dioxygenase [Arabidopsis thaliana]	ref|NP_001322742.1|
VSMuph2.0_chr18.g1026.i1	0.681698297	0.013556664	hydroxyproline-rich glycoprotein family protein [Arabidopsis thaliana]	ref|NP_569016.1|
VSMuph2.0_chr18.g1077.1	-1.533598245	0.014867911	PLC-like phosphodiesterases superfamily protein [Arabidopsis thaliana]	ref|NP_001078503.4|
VSMuph2.0_chr18.g1165.1	0.280465394	0.040482218	GATA type zinc finger transcription factor family protein [Arabidopsis thaliana]	ref|NP_172491.1|
VSMuph2.0_chr18.g1180.i1	-1.071211182	0.000153966	ARM repeat superfamily protein [Arabidopsis thaliana]	ref|NP_566136.1|
VSMuph2.0_chr18.g1196.1	-3.066375696	8.12304E-06	salt tolerance zinc finger [Arabidopsis thaliana]	ref|NP_174094.1|
VSMuph2.0_chr18.g1218.1	0.415598355	0.008566887	NAD(P)-binding Rossmann-fold superfamily protein [Arabidopsis thaliana]	ref|NP_194153.1|
VSMuph2.0_chr18.g1221.1	0.876960097	0.002079145	Gibberellin-regulated family protein [Arabidopsis thaliana]	ref|NP_179096.1|
VSMuph2.0_chr18.g1259.1	-2.253517666	5.52996E-05	Protein kinase superfamily protein [Arabidopsis thaliana]	ref|NP_001330805.1|
VSMuph2.0_chr18.g1260.1	-1.016345738	0.037574541	S-locus lectin protein kinase family protein [Arabidopsis thaliana]	ref|NP_179503.1|
VSMuph2.0_chr18.g1276.1	-1.754336745	0.012069745	NA	-
VSMuph2.0_chr18.g1277.1	-1.426369405	0.002424318	myb domain protein r1 [Arabidopsis thaliana]	ref|NP_201531.1|
VSMuph2.0_chr18.g1324.1	-4.058890317	2.27084E-15	Subtilisin-like serine endopeptidase family protein [Arabidopsis thaliana]	ref|NP_569044.1|
VSMuph2.0_chr18.g1387.1	-1.172369715	0.04952618	AP2/B3-like transcriptional factor family protein [Arabidopsis thaliana]	ref|NP_001318733.1|
VSMuph2.0_chr18.g1475.i1	-0.423565654	0.004205482	Calcineurin-like metallo-phosphoesterase superfamily protein [Arabidopsis thaliana]	ref|NP_192917.3|
VSMuph2.0_chr18.g1487.1	-0.988006644	0.049726011	myb domain protein 73 [Arabidopsis thaliana]	ref|NP_195443.1|
VSMuph2.0_chr18.g1545.1	-1.500651717	0.004370739	allene oxide synthase [Arabidopsis thaliana]	ref|NP_199079.1|
VSMuph2.0_chr18.g1570.1	-2.196435648	0.011342397	protein kinase family protein / peptidoglycan-binding LysM domain-containing protein [Arabidopsis thaliana]	ref|NP_179957.1|
VSMuph2.0_chr18.g1571.1	-2.881815194	7.1145E-05	calmodulin-like 41 [Arabidopsis thaliana]	ref|NP_190646.1|
VSMuph2.0_chr18.g1580.1	-1.507989426	0.000872091	GNS1/SUR4 membrane protein family [Arabidopsis thaliana]	ref|NP_195401.1|
VSMuph2.0_chr18.g1637.1	-2.139441414	0.000302794	ovate family protein 8 [Arabidopsis thaliana]	ref|NP_197466.1|
VSMuph2.0_chr18.g1639.i1	-0.520029989	0.029516934	sugar transporter, putative (DUF1195) [Arabidopsis thaliana]	ref|NP_569015.1|
VSMuph2.0_chr18.g1652.1	-1.030905629	0.00623428	NA	-
VSMuph2.0_chr18.g1696.1	-0.283183481	0.029933736	Chaperone DnaJ-domain superfamily protein [Arabidopsis thaliana]	ref|NP_195370.5|
VSMuph2.0_chr18.g1724.i1	-0.618624925	0.029944808	jasmonic acid carboxyl methyltransferase [Arabidopsis thaliana]	ref|NP_173394.1|
VSMuph2.0_chr18.g1773.i1	0.374942741	7.19528E-05	beta-galactosidase 3 [Arabidopsis thaliana]	ref|NP_568001.1|
VSMuph2.0_chr18.g1781.i1	0.259015362	0.007114978	LisH and RanBPM domains containing protein [Arabidopsis thaliana]	ref|NP_563758.1|
VSMuph2.0_chr18.g1785.1	-5.294102993	0.001258037	Integrase-type DNA-binding superfamily protein [Arabidopsis thaliana]	ref|NP_177681.2|
VSMuph2.0_chr18.g1793.1	-7.427478242	0.000272732	Papain family cysteine protease [Arabidopsis thaliana]	ref|NP_568052.1|
VSMuph2.0_chr18.g1834.1	0.226387036	0.031232523	vacuolar-type H[+]-ATPase C3 [Arabidopsis thaliana]	ref|NP_195603.1|
VSMuph2.0_chr18.g1854.1	-0.874278459	2.70058E-08	cytochrome P450, family 83, subfamily B, polypeptide 1 [Arabidopsis thaliana]	ref|NP_194878.1|
VSMuph2.0_chr18.g1887.1	-1.602203159	0.00068134	lysine decarboxylase family protein [Arabidopsis thaliana]	ref|NP_181258.2|
VSMuph2.0_chr18.g1962.i1	0.442947	0.029120808	TFIIB zinc-binding protein [Arabidopsis thaliana]	ref|NP_566786.1|
VSMuph2.0_chr18.g2001.1	0.296465759	0.014478664	patatin-like phospholipase domain protein [Arabidopsis thaliana]	ref|NP_001154473.1|
VSMuph2.0_chr18.g2033.1	-3.523863705	0.00119164	polyadenylate-binding protein 1-B-binding protein [Arabidopsis thaliana]	ref|NP_193728.2|
VSMuph2.0_chr18.g2034.1	-4.985869262	0.000775464	polyadenylate-binding protein 1-B-binding protein [Arabidopsis thaliana]	ref|NP_193728.2|
VSMuph2.0_chr18.g2133.1	1.371405436	6.41924E-10	ABC-2 type transporter family protein [Arabidopsis thaliana]	ref|NP_850781.2|
VSMuph2.0_chr18.g2144.1	0.286088021	0.042789924	Mitochondrial substrate carrier family protein [Arabidopsis thaliana]	ref|NP_199028.1|
VSMuph2.0_chr18.g2156.1	-4.347649784	6.41924E-10	ARM repeat superfamily protein [Arabidopsis thaliana]	ref|NP_196542.1|
VSMuph2.0_chr18.g2210.i1	-1.176738439	3.36141E-08	Pyridoxal phosphate (PLP)-dependent transferases superfamily protein [Arabidopsis thaliana]	ref|NP_175036.1|
VSMuph2.0_chr18.g2838.i1	0.577086105	0.007061548	magnesium transporter, putative (DUF803) [Arabidopsis thaliana]	ref|NP_179708.2|
VSMuph2.0_chr18.g2843.1	-1.543999901	0.001704423	lectin protein kinase family protein [Arabidopsis thaliana]	ref|NP_174690.1|
VSMuph2.0_chr18.g2845.1	-4.771372148	0.007266039	GDSL-like Lipase/Acylhydrolase superfamily protein [Arabidopsis thaliana]	ref|NP_174260.1|
VSMuph2.0_chr18.g3477.i1	-1.122261381	0.0030427	shikimate kinase 1 [Arabidopsis thaliana]	ref|NP_973507.2|
VSMuph2.0_chr18.g3518.1	0.34558955	0.032819309	WD repeat protein [Arabidopsis thaliana]	ref|NP_565024.1|
VSMuph2.0_chr18.g3529.i1	0.337396259	0.012035837	RAB GTPase homolog G3A [Arabidopsis thaliana]	ref|NP_192710.1|
VSMuph2.0_chr18.g3598.1	-2.878574285	0.043710772	Pyridoxal phosphate (PLP)-dependent transferases superfamily protein [Arabidopsis thaliana]	ref|NP_564435.1|
VSMuph2.0_chr18.g3684.1	0.696793857	0.001190293	NA	-
VSMuph2.0_chr18.g3726.1	-1.89230782	9.78139E-06	ROH1, putative (DUF793) [Arabidopsis thaliana]	ref|NP_564062.1|
VSMuph2.0_chr18.g3846.1	-9.208287839	1.31096E-06	leucine-rich repeat transmembrane protein kinase family protein [Arabidopsis thaliana]	ref|NP_174702.1|
VSMuph2.0_chr18.g3847.1	-3.892175205	0.002079145	leucine-rich repeat transmembrane protein kinase family protein [Arabidopsis thaliana]	ref|NP_174702.1|
VSMuph2.0_chr18.g3852.i1	0.262685059	0.031662798	transmembrane protein (DUF616) [Arabidopsis thaliana]	ref|NP_174715.2|
VSMuph2.0_chr18.g3870.i1	0.243398136	0.044852855	Mitochondrial transcription termination factor family protein [Arabidopsis thaliana]	ref|NP_192700.2|
VSMuph2.0_chr18.g4604.1	-0.545877931	0.025614122	disease resistance protein (TIR-NBS-LRR class) [Arabidopsis thaliana]	ref|NP_197270.1|
VSMuph2.0_chr18.g4658.1	-1.565047904	0.011697585	disease resistance protein (TIR-NBS class) [Arabidopsis thaliana]	ref|NP_193432.4|
VSMuph2.0_chr18.g4792.1	-4.035805685	2.14473E-06	CRINKLY4 related 4 [Arabidopsis thaliana]	ref|NP_199596.1|
VSMuph2.0_chr18.g4795.1	-3.830584423	3.36876E-05	Disease resistance protein (TIR-NBS-LRR class) [Arabidopsis thaliana]	ref|NP_177427.2|
VSMuph2.0_chr18.g5038.1	-1.406590362	0.023423739	LIM domain-containing protein [Arabidopsis thaliana]	ref|NP_195404.6|
VSMuph2.0_chr18.g5041.1	-2.890196538	0.006585465	Disease resistance protein (TIR-NBS-LRR class) family [Arabidopsis thaliana]	ref|NP_198509.2|
VSMuph2.0_chr18.g5213.1	-1.265567619	0.026300151	disease resistance protein (TIR-NBS-LRR class) [Arabidopsis thaliana]	ref|NP_197270.1|
VSMuph2.0_chr18.g5239.1	-0.555169656	0.016483046	sugar phosphate exchanger, putative (DUF506) [Arabidopsis thaliana]	ref|NP_194974.1|
VSMuph2.0_chr18.g5245.1	-0.563593719	0.010364953	Pentatricopeptide repeat (PPR-like) superfamily protein [Arabidopsis thaliana]	ref|NP_177302.1|
VSMuph2.0_chr18.g5251.i1	0.378132757	0.008767736	cytochrome c-2 [Arabidopsis thaliana]	ref|NP_192742.1|
VSMuph2.0_chr18.g5448.1	-2.014065605	0.035542658	Protein phosphatase 2C family protein [Arabidopsis thaliana]	ref|NP_172196.1|
VSMuph2.0_chr18.g5604.1	-1.43466684	0.033303139	receptor like protein 6 [Arabidopsis thaliana]	ref|NP_175139.1|
VSMuph2.0_chr18.g5660.1	0.706343729	0.043420214	RNI-like superfamily protein [Arabidopsis thaliana]	ref|NP_850671.1|
VSMuph2.0_chr18.g5683.1	-5.497736795	0.042722624	Wall-associated kinase family protein [Arabidopsis thaliana]	ref|NP_001323321.1|
VSMuph2.0_chr19.g0039.1	-2.035083832	0.016580407	RING/U-box superfamily protein [Arabidopsis thaliana]	ref|NP_001321879.1|
VSMuph2.0_chr19.g0247.1	0.400160942	0.016998769	Galactosyltransferase family protein [Arabidopsis thaliana]	ref|NP_175736.2|
VSMuph2.0_chr19.g0315.i1	0.201841397	0.035869532	Sec23/Sec24 protein transport family protein [Arabidopsis thaliana]	ref|NP_187366.2|
VSMuph2.0_chr19.g0322.1	1.181004221	0.000802339	UDP-Glycosyltransferase superfamily protein [Arabidopsis thaliana]	ref|NP_200212.1|
VSMuph2.0_chr19.g0345.1	-0.85658484	0.025614122	UDP-Glycosyltransferase superfamily protein [Arabidopsis thaliana]	ref|NP_200210.1|
VSMuph2.0_chr19.g0376.1	-3.083100675	0.000136252	taximin [Arabidopsis thaliana]	ref|NP_001077925.1|
VSMuph2.0_chr19.g0383.i1	-1.431814017	0.001777668	Tyrosine transaminase family protein [Arabidopsis thaliana]	ref|NP_200208.1|
VSMuph2.0_chr19.g0390.1	-1.535778547	0.004397948	ethylene responsive element binding factor 4 [Arabidopsis thaliana]	ref|NP_188139.1|
VSMuph2.0_chr19.g0441.1	0.359738289	0.01488458	ribosomal protein S2 [Arabidopsis thaliana]	ref|NP_187010.1|
VSMuph2.0_chr19.g0454.1	0.24361289	0.038956305	AAA-type ATPase family protein [Arabidopsis thaliana]	ref|NP_192400.2|
VSMuph2.0_chr19.g0460.1	-0.434166163	0.024424762	DUF2921 family protein, putative (DUF2921) [Arabidopsis thaliana]	ref|NP_193901.1|
VSMuph2.0_chr19.g0532.i1	-1.644043102	0.043537624	epidermal patterning factor 1 [Arabidopsis thaliana]	ref|NP_179684.1|
VSMuph2.0_chr19.g0538.1	-1.819248636	4.86394E-05	NAC (No Apical Meristem) domain transcriptional regulator superfamily protein [Arabidopsis thaliana]	ref|NP_567773.1|
VSMuph2.0_chr19.g0540.1	-1.753947182	0.023217431	uncharacterized protein AT3G15518 [Arabidopsis thaliana]	ref|NP_001118635.1|
VSMuph2.0_chr19.g0678.1	-3.452981875	0.004216058	S-locus lectin protein kinase family protein [Arabidopsis thaliana]	ref|NP_194459.4|
VSMuph2.0_chr19.g0698.1	-2.879275519	0.031232523	Calcium-binding EF-hand family protein [Arabidopsis thaliana]	ref|NP_194458.1|
VSMuph2.0_chr19.g0706.1	-0.789874935	0.033107942	serine protease, putative (Protein of unknown function, DUF538) [Arabidopsis thaliana]	ref|NP_200264.2|
VSMuph2.0_chr19.g0738.i1	-2.466423616	3.322E-07	terpene synthase 21 [Arabidopsis thaliana]	ref|NP_001190374.1|
VSMuph2.0_chr19.g0746.1	-3.234802597	0.024001101	terpenoid synthase superfamily protein [Arabidopsis thaliana]	ref|NP_001320004.1|
VSMuph2.0_chr19.g0751.1	-2.628876634	0.021579113	terpene synthase 21 [Arabidopsis thaliana]	ref|NP_001190374.1|
VSMuph2.0_chr19.g0755.i1	-3.414493426	0.023760708	terpene synthase 21 [Arabidopsis thaliana]	ref|NP_001190374.1|
VSMuph2.0_chr19.g0758.1	-3.148714041	4.2505E-08	GRAS family transcription factor [Arabidopsis thaliana]	ref|NP_974903.1|
VSMuph2.0_chr19.g0759.1	-2.956663681	4.04636E-06	NA	-
VSMuph2.0_chr19.g0764.i1	-0.95112042	4.78792E-05	zinc finger protein-like protein [Arabidopsis thaliana]	ref|NP_200274.1|
VSMuph2.0_chr19.g0849.1	-2.035237169	0.000341345	Late embryogenesis abundant (LEA) hydroxyproline-rich glycoprotein family [Arabidopsis thaliana]	ref|NP_188696.1|
VSMuph2.0_chr19.g0911.1	-1.84550328	0.023173241	fatty acid desaturase A [Arabidopsis thaliana]	ref|NP_194433.1|
VSMuph2.0_chr19.g0981.1	-1.12034664	0.022148822	NA	-
VSMuph2.0_chr19.g1115.1	0.474710036	0.037554314	fimbrin-like protein 2 [Arabidopsis thaliana]	ref|NP_198420.1|
VSMuph2.0_chr19.g1184.1	-0.383064623	0.021466279	CBS domain-containing protein / transporter associated domain-containing protein [Arabidopsis thaliana]	ref|NP_187914.1|
VSMuph2.0_chr19.g1226.1	-1.784641545	0.000136917	serine acetyltransferase 2;1 [Arabidopsis thaliana]	ref|NP_175988.1|
VSMuph2.0_chr19.g1291.1	-1.342346592	0.00733519	Pectin lyase-like superfamily protein [Arabidopsis thaliana]	ref|NP_567409.1|
VSMuph2.0_chr19.g1334.i1	-0.684805451	0.024854917	Sucrase/ferredoxin-like family protein [Arabidopsis thaliana]	ref|NP_567751.1|
VSMuph2.0_chr19.g1401.1	0.502026054	0.011299676	RNA-binding KH domain-containing protein [Arabidopsis thaliana]	ref|NP_200425.1|
VSMuph2.0_chr19.g1425.1	0.347307281	0.011700144	Small nuclear ribonucleoprotein family protein [Arabidopsis thaliana]	ref|NP_192193.1|
VSMuph2.0_chr19.g1440.1	-1.160427922	0.027808182	Chaperone DnaJ-domain superfamily protein [Arabidopsis thaliana]	ref|NP_187939.1|
VSMuph2.0_chr19.g1565.1	-1.130834868	0.020931571	C2H2 type zinc finger transcription factor family [Arabidopsis thaliana]	ref|NP_200431.1|
VSMuph2.0_chr19.g1651.i1	2.151341316	0.017492052	terpene synthase 21 [Arabidopsis thaliana]	ref|NP_001190374.1|
VSMuph2.0_chr19.g2048.1	4.000539798	6.04438E-25	glutathione S-transferase TAU 25 [Arabidopsis thaliana]	ref|NP_173161.1|
VSMuph2.0_chr19.g2594.i1	-0.797981205	0.007365893	ROP interactive partner 2 [Arabidopsis thaliana]	ref|NP_177964.2|
VSMuph2.0_chr19.g2603.1	-2.795177804	3.322E-07	nine-cis-epoxycarotenoid dioxygenase 3 [Arabidopsis thaliana]	ref|NP_188062.1|
VSMuph2.0_chr19.g2761.1	-4.906004172	0.017876746	glutathione S-transferase TAU 22 [Arabidopsis thaliana]	ref|NP_177956.1|
VSMuph2.0_chr19.g2863.1	-3.988759417	0.010252389	WAG 1 [Arabidopsis thaliana]	ref|NP_175774.1|
VSMuph2.0_chr19.g2938.i1	-1.932143491	0.001657789	NAC domain containing protein 1 [Arabidopsis thaliana]	ref|NP_175997.1|
VSMuph2.0_chr19.g3095.1	0.621933658	0.008445314	Ribosomal L27e protein family [Arabidopsis thaliana]	ref|NP_193236.1|
VSMuph2.0_chr19.g3416.i1	-0.704693771	2.62165E-06	HOPW1-1-interacting 1 [Arabidopsis thaliana]	ref|NP_178175.1|
VSMuph2.0_chr19.g3421.i1	-5.417865755	0.000903805	potassium transporter 1 [Arabidopsis thaliana]	ref|NP_180568.1|
VSMuph2.0_chr19.g3479.1	0.390222018	0.046654851	keratinocyte-associated-like protein [Arabidopsis thaliana]	ref|NP_565155.1|
VSMuph2.0_chr19.g3633.1	-0.465729065	0.01252746	RING/FYVE/PHD zinc finger superfamily protein [Arabidopsis thaliana]	ref|NP_178053.4|
VSMuph2.0_chr19.g3637.1	-0.322071544	0.006169529	RING/FYVE/PHD zinc finger superfamily protein [Arabidopsis thaliana]	ref|NP_178053.4|
VSMuph2.0_chr19.g3647.1	1.175877824	0.034734714	Peroxidase superfamily protein [Arabidopsis thaliana]	ref|NP_174372.1|
VSMuph2.0_chr19.g3682.1	-0.313887018	0.010079095	ABC transporter family protein [Arabidopsis thaliana]	ref|NP_175837.2|
