# Supplementary material for: Gibberellin-Treated Seedless Cultivation Alters Berry Fracture Behavior, Cell Size and Cell Wall Components in the Interspecific Hybrid Table Grape (Vitis labruscana × Vitis vinifera) ‘Shine Muscat’
Source: Plants (Basel). 2026 Jan 17;15(2):287. doi: 10.3390/plants15020287 (PMC12845008; doi:10.3390/plants15020287)
Supplement: Supplementary file 1 [file plants-15-00287-s001.zip › TableS5.xlsx]

## Sheet: ACCと相関_遺伝子
	Table S5 High correlation genes with ACO1 like
	Gene	correlation coefficient	GA			NT			Annotation (BLST for TAIR)
			DAFB10	DAFB24	DAFB105	DAFB10	DAFB24	DAFB105
	VSMuph2.0_chr11.g0320	1	4.4829	2.12618	1.94823	0.750133	1.27466	90.4456	ACC oxidase 1 [Arabidopsis thaliana]
	VSMuph2.0_chr01.g1205	0.961229	0.504328	0.619658	0.656534	0.104157	0.248795	12.0616	SOUL heme-binding family protein [Arabidopsis thaliana]
	VSMuph2.0_chr12.g0575	0.947669	0.10524	0	0.045082	0.021266	0.0417843	8.71427	Calcium-binding EF-hand family protein [Arabidopsis thaliana]
	VSMuph2.0_chr14.g3381	0.946778	16.3011	16.4186	18.2408	3.50873	10.094	424.406	B12D protein [Arabidopsis thaliana]
	VSMuph2.0_chr12.g1140	0.945284	4.39077	0	1.89017	0.0997443	0.365765	90.5676	Wound-responsive family protein [Arabidopsis thaliana]
	VSMuph2.0_chr14.g4005	0.937513	0.11537	0	0.773116	0	0	28.0507	oleosin 4 [Arabidopsis thaliana]
	VSMuph2.0_chr10.g0628	0.937258	0.0173213	0	0	0	0	0.118646	terpene synthase 14 [Arabidopsis thaliana]
	VSMuph2.0_chr01.g0191	0.934659	60.26	34.0723	64.7348	33.0782	31.5078	264.269	Haloacid dehalogenase-like hydrolase (HAD) superfamily protein [Arabidopsis thaliana]
	VSMuph2.0_chr04.g3814	0.934445	0.122321	0.030941	0	0	0	2.81453	NA
	VSMuph2.0_chr18.g0278	0.932731	24.2163	18.0247	16.9587	20.4026	16.1584	66.65	2-oxoglutarate (2OG) and Fe(II)-dependent oxygenase superfamily protein [Arabidopsis thaliana]
	VSMuph2.0_chr12.g0601	0.931817	0.429963	0.0289147	0.079478	0.0390327	0.136561	12.2656	Calcium-binding EF-hand family protein [Arabidopsis thaliana]
	VSMuph2.0_chr08.g2557	0.931211	0	0	0.109053	0.00956533	0	1.06898	embryonic cell protein 63 [Arabidopsis thaliana]
	VSMuph2.0_chr18.g5409	0.930974	0	0	0.0690413	0	0	3.15569	hypothetical protein (DUF1442) [Arabidopsis thaliana]
	VSMuph2.0_chr03.g0007	0.929095	0	0	0	0	0	0.000707	RNase H family protein [Arabidopsis thaliana]
	VSMuph2.0_chr01.g2945	0.926856	0	0	0	0	0	35.8349	Peroxidase superfamily protein [Arabidopsis thaliana]
	VSMuph2.0_chr04.g0425	0.926659	0	0	0	0	0	0.0144797	carotenoid cleavage dioxygenase 8 [Arabidopsis thaliana]
	VSMuph2.0_chr12.g0587	0.924841	0	0	0	0	0	0.0465763	Calcium-binding EF-hand family protein [Arabidopsis thaliana]
	VSMuph2.0_chr01.g2885	0.923883	0	0	0	0	0	0.102212	NA
	VSMuph2.0_chr16.g0776	0.922849	0	0	0	0	0	3.53516	KAR-UP oxidoreductase 1 [Arabidopsis thaliana]
	VSMuph2.0_chr05.g1484	0.921813	0.111601	0.0911587	0.160822	0.100317	0.0963437	0.353113	NA
	VSMuph2.0_chr07.g3622	0.921075	0	0	0	0	0	0.0352043	cytochrome P450, family 81, subfamily D, polypeptide 8 [Arabidopsis thaliana]
	VSMuph2.0_chr08.g2017	0.920185	68.178	59.7427	67.6965	55.6079	56.8358	116.408	uncharacterized protein AT2G28840 [Arabidopsis thaliana]
	VSMuph2.0_chr07.g0830	0.919859	0.0112247	0.01052	0.0114797	0.0138193	0	0.153825	Plant invertase/pectin methylesterase inhibitor superfamily [Arabidopsis thaliana]
	VSMuph2.0_chr06.g0911	0.918724	0	0.00975	0.0240163	0	0	0.191608	Subtilisin-like serine endopeptidase family protein [Arabidopsis thaliana]
	VSMuph2.0_chr05.g2669	0.917617	0.064183	0.0740833	0.116973	0.0661013	0.0859577	0.936865	NA
	VSMuph2.0_chr19.g0857	0.917537	0.00294933	0	0.00122	0	0	0.052461	NA
	VSMuph2.0_chr01.g0136	0.914551	0.0103143	0	0.0345493	0	0	0.199293	NB-ARC domain-containing disease resistance protein [Arabidopsis thaliana]
	VSMuph2.0_chr15.g0197	0.912903	0	0	0	0	0	0.163733	NA
	VSMuph2.0_chr19.g2643	0.912839	0	0.0449173	0.027116	0	0.054987	0.679949	NA
	VSMuph2.0_chr12.g0586	0.912744	0.365694	0.113956	0.042045	0.149544	0.156104	7.09045	Calcium-binding EF-hand family protein [Arabidopsis thaliana]
	VSMuph2.0_chr03.g1409	0.911381	0	0	0.21813	0	0	2.81219	basic pathogenesis-related protein 1 [Arabidopsis thaliana]
	VSMuph2.0_chr04.g0201	0.911264	38.7898	22.7322	35.4328	28.4386	27.2524	105.739	Mitochondrial substrate carrier family protein [Arabidopsis thaliana]
	VSMuph2.0_chr01.g3072	0.910577	271.04	64.2519	180.642	46.9932	50.6522	1395.61	glyceraldehyde-3-phosphate dehydrogenase C subunit 1 [Arabidopsis thaliana]
	VSMuph2.0_chr04.g0062	0.910449	102.357	71.5443	71.1653	59.2895	63.573	121.332	phosphofructokinase 3 [Arabidopsis thaliana]
	VSMuph2.0_chr10.g1335	0.909706	0	0	0	0	0	0.0173907	NA
	VSMuph2.0_chr12.g2867	0.908024	0.374574	0.2888	0.328556	0.246931	0.202648	1.1421	NA
	VSMuph2.0_chr08.g1437	0.907926	15.7908	13.8261	15.0477	6.8686	10.8312	43.9088	aspartate aminotransferase 1 [Arabidopsis thaliana]
	VSMuph2.0_chr12.g0383	0.90687	0	0	0.0250543	0	0	0.177981	Seven transmembrane MLO family protein [Arabidopsis thaliana]
	VSMuph2.0_chr09.g3233	0.906651	0	0	0.207414	0	0.0543057	1.67394	SAUR-like auxin-responsive protein family [Arabidopsis thaliana]
	VSMuph2.0_chr15.g2120	0.905121	0	0	0.0383783	0	0	0.19147	NA
	VSMuph2.0_chr10.g1242	0.903343	0	0	0	0	0	0.021067	NA
	VSMuph2.0_chr05.g3690	0.903004	0.041258	0	0.102053	0.015525	0	0.33592	Peroxidase superfamily protein [Arabidopsis thaliana]
	VSMuph2.0_chr14.g0922	0.902833	0.0375217	0.0349183	0.166809	0.013318	0.070389	0.949616	Acyl-CoA N-acyltransferases (NAT) superfamily protein [Arabidopsis thaliana]
	VSMuph2.0_4482.1.g0001	0.902036	0.0229503	0.0484317	0.030238	0.039891	0.00557367	0.338117	RNA-directed DNA polymerase (reverse transcriptase)-related family protein [Arabidopsis thaliana]
	VSMuph2.0_chr12.g0225	0.901473	0	0	0.0181297	0	0	0.427238	germin-like protein 10 [Arabidopsis thaliana]
	VSMuph2.0_chr08.g3202	0.90131	0.043687	0.0240437	0.179608	0.048011	0.0147547	0.604518	cytokinin oxidase/dehydrogenase 1 [Arabidopsis thaliana]
	VSMuph2.0_chr15.g2400	0.901136	0.0346077	0	0.127852	0.0398313	0.0232483	1.43196	Plant invertase/pectin methylesterase inhibitor superfamily [Arabidopsis thaliana]
	VSMuph2.0_chr18.g1973	0.901012	0.031544	0.130093	0.264597	0.0527007	0.130755	3.27755	NA
	VSMuph2.0_chr10.g0378	0.900317	0	0	0	0	0	0.681065	uncharacterized protein AT3G09950 [Arabidopsis thaliana]
	VSMuph2.0_chr18.g1547	0.900003	0.100672	0	0.124815	0	0.020242	0.380286	Tetratricopeptide repeat (TPR)-like superfamily protein [Arabidopsis thaliana]
	VSMuph2.0_chr05.g2803	0.898159	2.64245	2.91968	4.17083	2.15924	2.64906	15.1244	RNI-like superfamily protein [Arabidopsis thaliana]
	VSMuph2.0_chr09.g3423	0.898015	0.755801	0.24449	0.934639	0.248564	0.279121	2.83073	hAT transposon superfamily protein [Arabidopsis thaliana]
	VSMuph2.0_chr04.g3852	0.897652	0.0810543	0.070642	1.23272	0.164957	0.060479	16.5643	uncharacterized protein AT4G33467 [Arabidopsis thaliana]
	VSMuph2.0_chr11.g0485	0.89758	0.007479	0	0.0461767	0.00754233	0	1.00517	NA
	VSMuph2.0_chr05.g2668	0.897311	0.095018	0.0594027	0.157883	0.064889	0.067336	0.460679	RNA-directed DNA polymerase (reverse transcriptase)-related family protein [Arabidopsis thaliana]
	VSMuph2.0_chr17.g1212	0.896077	0	0	0.005046	0	0.00542567	0.0550087	AGAMOUS-like 46 [Arabidopsis thaliana]
	VSMuph2.0_chr06.g1076	0.894486	0.23963	0.114548	0.669893	0.100255	0.147725	4.69804	EARLY FLOWERING-like protein (DUF1313) [Arabidopsis thaliana]
	VSMuph2.0_chr18.g0199	0.894262	0	0.006131	0.002053	0.002452	0.002088	0.205669	DUF241 domain protein, putative (DUF241) [Arabidopsis thaliana]
	VSMuph2.0_chr16.g0765	0.892886	0	0	0	0	0	1.42946	KAR-UP oxidoreductase 1 [Arabidopsis thaliana]
	VSMuph2.0_chr18.g0834	0.892151	42.3582	45.8374	50.687	41.8602	41.72	86.0105	purin 7 [Arabidopsis thaliana]
	VSMuph2.0_chr13.g0457	0.892141	0.050423	0	0.152288	0.071216	0.0708267	2.04729	basic helix-loop-helix (bHLH) DNA-binding superfamily protein [Arabidopsis thaliana]
	VSMuph2.0_chr14.g3625	0.89178	0	0	0.0229907	0	0	0.630336	POZ/BTB containin G-protein 1 [Arabidopsis thaliana]
	VSMuph2.0_chr01.g0440	0.891028	0.833879	0.0511213	0.334454	0.672729	0.175022	4.71987	CLAVATA3/ESR-RELATED 12 [Arabidopsis thaliana]
	VSMuph2.0_chr08.g0486	0.890873	0	0	0.000446667	0	0	0.0198103	NA
	VSMuph2.0_chr18.g1987	0.890866	0	0.028338	0.015901	0.0597037	0.069792	0.77183	GDSL-like Lipase/Acylhydrolase superfamily protein [Arabidopsis thaliana]
	VSMuph2.0_chr06.g0553	0.890831	0.0656613	0.041785	0.0955663	0	0	0.2128	RNA-directed DNA polymerase (reverse transcriptase)-related family protein [Arabidopsis thaliana]
	VSMuph2.0_chr02.g2402	0.889978	0	0	0.450729	0	0	2.0342	myb domain protein 113 [Arabidopsis thaliana]
	VSMuph2.0_chr07.g0058	0.889136	0.389187	0.16101	0.340552	0.303044	0.300127	1.21558	P-loop containing nucleoside triphosphate hydrolases superfamily protein [Arabidopsis thaliana]
	VSMuph2.0_chr06.g0064	0.888108	0.00209467	0.000715667	0.0358263	0	0	0.113524	Ankyrin repeat family protein [Arabidopsis thaliana]
	VSMuph2.0_chr12.g2227	0.8881	0	0.030627	0.00799933	0	0	0.228688	extensin-like protein [Arabidopsis thaliana]
	VSMuph2.0_chr12.g0576	0.887685	0	0	0	0	0	0.216485	Calcium-binding EF-hand family protein [Arabidopsis thaliana]
	VSMuph2.0_chr02.g2662	0.887641	35.8348	34.9207	35.7138	35.643	35.2549	52.4275	exopolysaccharide production negative regulator [Arabidopsis thaliana]
	VSMuph2.0_chr07.g3647	0.887534	231.282	66.5942	76.0119	61.8144	50.7939	517.059	maternal effect embryo arrest 59 [Arabidopsis thaliana]
	VSMuph2.0_chr13.g0360	0.887429	0	0	0.0402413	0	0	0.267417	Leucine-rich repeat (LRR) family protein [Arabidopsis thaliana]
	VSMuph2.0_chr17.g1921	0.887285	139.019	145.336	151.669	145.234	135.928	228.551	26S proteasome regulatory subunit Rpn7 [Arabidopsis thaliana]
	VSMuph2.0_chr04.g0122	0.887029	0	0	0	0	0	0.191673	eukaryotic translation initiation factor 4A1 [Arabidopsis thaliana]
	VSMuph2.0_chr03.g1399	0.886704	0	0	0.511051	0	0	7.42461	basic pathogenesis-related protein 1 [Arabidopsis thaliana]
	VSMuph2.0_chr18.g3530	0.886464	0.05519	0.036611	0	0.013055	0	0.117971	laccase 14 [Arabidopsis thaliana]
	VSMuph2.0_chr14.g3545	0.885684	0	0	0	0	0	0.24856	NA
	VSMuph2.0_chr07.g2290	0.885146	86.2657	85.6079	81.3851	83.8758	81.9381	133.855	Nuclear transport factor 2 (NTF2) family protein with RNA binding (RRM-RBD-RNP motifs) domain-containing protein [Arabidopsis thaliana]
	VSMuph2.0_chr04.g0526	0.884631	72.6932	48.376	57.8444	59.7651	41.0007	197.764	hemoglobin 3 [Arabidopsis thaliana]
	VSMuph2.0_chr01.g0328	0.884555	0.015776	0	0.0669607	0.0379147	0	0.452437	glycosyl hydrolase 9C1 [Arabidopsis thaliana]
	VSMuph2.0_chr18.g3652	0.88413	0.0882897	0.039932	0.11137	0.0153977	0	0.339761	Protein kinase superfamily protein [Arabidopsis thaliana]
	VSMuph2.0_chr16.g3204	0.883433	0.0583993	0	0.169399	0.0242377	0.033208	0.569239	NA
	VSMuph2.0_chr19.g2413	0.882824	0.634042	0.467797	1.02922	0.520466	0.626094	2.43433	Leucine-rich repeat transmembrane protein kinase [Arabidopsis thaliana]
	VSMuph2.0_chr08.g1761	0.881579	0	0	0.0511137	0	0	0.283039	SAUR-like auxin-responsive protein family [Arabidopsis thaliana]
	VSMuph2.0_chr06.g0905	0.880856	0.701238	0.897856	1.30149	0.833679	0.640603	4.94722	subtilase family protein [Arabidopsis thaliana]
	VSMuph2.0_chr07.g0290	0.880125	0	0	0.068622	0	0.0242627	0.477892	uncharacterized protein AT4G02830 [Arabidopsis thaliana]
	VSMuph2.0_chr06.g1550	0.879948	0.0377467	0.0304607	0.00614	0.0213747	0.0242027	0.113041	NA
	VSMuph2.0_chr19.g0816	0.879156	0	0	0	0	0	0.523144	F-box family protein-like protein [Arabidopsis thaliana]
	VSMuph2.0_chr13.g1691	0.878675	0.191971	0.157233	0.267797	0.156195	0.178572	0.502255	RNA-directed DNA polymerase (reverse transcriptase)-related family protein [Arabidopsis thaliana]
	VSMuph2.0_chr05.g0593	0.87851	0	0	0.020319	0	0	0.0864333	receptor-like protein kinase 1 [Arabidopsis thaliana]
	VSMuph2.0_chr18.g1972	0.877714	0.019894	0.0767837	0.146431	0.0889257	0.123317	2.48676	ketol-acid reductoisomerase [Arabidopsis thaliana]
	VSMuph2.0_chr07.g2832	0.877667	23.7998	17.7437	22.7752	25.9775	19.7927	54.8773	mediator of RNA polymerase II transcription subunit 19a-like protein [Arabidopsis thaliana]
	VSMuph2.0_chr10.g1650	0.877215	0.286231	0.0889517	0.0148483	0.174202	0.0531183	0.672182	camelliol C synthase 1 [Arabidopsis thaliana]
	VSMuph2.0_chr14.g3280	0.876939	0.425487	0.252962	1.074	0.209003	0.335649	11.8644	glutamine dumper 4 [Arabidopsis thaliana]
	VSMuph2.0_chr01.g2884	0.876176	0	0	0.0374023	0	0.019974	0.458388	NA
	VSMuph2.0_chr02.g1239	0.876105	11.5979	10.5848	13.9777	10.8826	11.7619	20.8273	NA
	VSMuph2.0_chr01.g0908	0.87602	0.0248983	0	0.0613983	0.0156647	0	0.201056	ENTH/ANTH/VHS superfamily protein [Arabidopsis thaliana]
	VSMuph2.0_chr17.g1866	0.875952	0	0	0.011233	0	0	0.0507467	Polynucleotidyl transferase, ribonuclease H-like superfamily protein [Arabidopsis thaliana]
	VSMuph2.0_chr12.g0430	0.875625	0	0	0.076699	0	0.018235	1.71147	Tyrosine transaminase family protein [Arabidopsis thaliana]
	VSMuph2.0_chr12.g1141	0.87532	14.055	0.0211333	0.404261	0.874742	0.382874	81.9873	Wound-responsive family protein [Arabidopsis thaliana]
	VSMuph2.0_chr11.g2083	0.874964	51.3782	53.312	54.4964	53.8331	52.7106	80.1618	phosphorylethanolamine cytidylyltransferase 1 [Arabidopsis thaliana]
	VSMuph2.0_chr08.g3006	0.874505	0.949034	0.821295	1.98895	1.05395	1.14032	14.6652	NAC domain containing protein 87 [Arabidopsis thaliana]
	VSMuph2.0_chr19.g3041	0.873877	0.014967	0.0290867	0.041303	0.013283	0.0231983	0.192953	NA
	VSMuph2.0_6086.1.g0002	0.873034	1.77824	0.0326503	0.612797	0.326691	0.110606	4.5727	alcohol dehydrogenase 1 [Arabidopsis thaliana]
	VSMuph2.0_chr09.g0068	0.872822	0.0279623	0	0.071198	0.0302203	0.008677	0.217317	Leucine-rich repeat protein kinase family protein [Arabidopsis thaliana]
	VSMuph2.0_chr08.g0053	0.871977	0.101511	0.0606037	0.32592	0.101905	0.064816	1.46726	NA
	VSMuph2.0_chr08.g0686	0.870809	0.194571	0.253671	0.916617	0.140196	0.121102	2.68647	uncharacterized protein AT3G52360 [Arabidopsis thaliana]
	VSMuph2.0_chr07.g4101	0.870163	39.194	34.9785	45.5701	41.4308	36.7329	74.7617	cyclin-dependent kinase E;1 [Arabidopsis thaliana]
	VSMuph2.0_chr10.g0863	0.870062	0.668851	0.125408	0.57953	0.147886	0.126587	1.7954	proline-rich spliceosome-associated (PSP) family protein [Arabidopsis thaliana]
	VSMuph2.0_chr18.g5251	0.869756	205.028	218.265	227.29	173.374	175.719	340.776	cytochrome c-2 [Arabidopsis thaliana]
	VSMuph2.0_chr12.g1696	0.869321	0.827166	0.238359	1.16647	0.505364	0.239873	3.65287	binding protein [Arabidopsis thaliana]
	VSMuph2.0_chr13.g0044	0.868859	0	0	0.0177883	0	0	0.0761563	Leucine-rich repeat protein kinase family protein [Arabidopsis thaliana]
	VSMuph2.0_chr08.g1436	0.868561	0	0	0	0	0	0.0450293	Peroxidase superfamily protein [Arabidopsis thaliana]
	VSMuph2.0_chr16.g3039	0.867523	34.3579	34.6877	36.0887	28.1212	32.6888	53.887	succinate dehydrogenase assembly factor [Arabidopsis thaliana]
	VSMuph2.0_chr08.g2066	0.866862	0.0410043	0.101341	0.0907827	0.0670207	0.068855	0.535641	NA
	VSMuph2.0_chr06.g0153	0.866576	0	0	0.0288167	0.00753767	0	0.12401	Disease resistance-responsive (dirigent-like protein) family protein [Arabidopsis thaliana]
	VSMuph2.0_chr14.g4382	0.865881	86.6212	94.2053	106.363	86.0162	83.0276	152.408	NAP1-related protein 2 [Arabidopsis thaliana]
	VSMuph2.0_chr18.g1038	0.865437	0.328851	0.034337	0.0914357	0.301387	0.109968	5.40291	NA
	VSMuph2.0_chr18.g0053	0.86522	0.01278	0	0.0146663	0.0132107	0.0143997	0.136221	cinnamyl alcohol dehydrogenase 6 [Arabidopsis thaliana]
	VSMuph2.0_chr11.g1062	0.864745	0.0293533	0.021276	0.101758	0.0559183	0.041246	0.333554	H[+]-ATPase 8 [Arabidopsis thaliana]
	VSMuph2.0_chr03.g0542	0.863827	0.00978667	0	0.0134353	0.012606	0	0.0700357	Malectin/receptor-like protein kinase family protein [Arabidopsis thaliana]
	VSMuph2.0_chr01.g0439	0.863756	0	0	0.567308	0.0356033	0	2.98964	uncharacterized protein AT1G49000 [Arabidopsis thaliana]
	VSMuph2.0_chr19.g1095	0.8636	0.356145	0.319018	0.408798	0.409916	0.323487	0.850071	hAT dimerization domain-containing protein / transposase-like protein [Arabidopsis thaliana]
	VSMuph2.0_chr13.g2785	0.863516	0.0308557	0	0	0	0	0.194149	NA
	VSMuph2.0_4211.1.g0026	0.863349	0.0381673	0.00294967	0.199605	0.093859	0.0332353	3.73061	NA
	VSMuph2.0_chr17.g0188	0.863085	1.57732	0.796705	1.632	1.08601	1.02875	4.10781	glucuronoxylan 4-O-methyltransferase-like protein (DUF579) [Arabidopsis thaliana]
	VSMuph2.0_chr19.g3657	0.862481	0.01118	0.019122	0.0553213	0	0.0348283	0.18374	NA
	VSMuph2.0_chr14.g0152	0.862423	0.0138607	0	0.327464	0.0468197	0.017377	1.75507	homeobox protein knotted-1-like 6 [Arabidopsis thaliana]
	VSMuph2.0_chr14.g0924	0.861334	0.0393993	0.0214167	0.048477	0.041504	0.00928567	0.283368	zinc knuckle (CCHC-type) family protein [Arabidopsis thaliana]
	VSMuph2.0_chr11.g1014	0.860873	56.5222	53.8157	51.6585	58.4125	50.0305	72.159	Translation elongation factor EF1B/ribosomal protein S6 family protein [Arabidopsis thaliana]
	VSMuph2.0_chr02.g0169	0.860792	0	0	0	0	0	0.0534863	Cytochrome b561/ferric reductase transmembrane with DOMON related domain-containing protein [Arabidopsis thaliana]
	VSMuph2.0_chr04.g0422	0.860648	0	0	0.00278433	0	0	0.0232547	carotenoid cleavage dioxygenase 8 [Arabidopsis thaliana]
	VSMuph2.0_chr14.g4136	0.860141	0.080719	0	0.0504473	0.0275307	0.0123333	0.185513	Protein kinase superfamily protein [Arabidopsis thaliana]
	VSMuph2.0_chr15.g2079	0.858312	0	0	0	0.0366643	0.0279847	0.25833	BED zinc finger and hAT dimerization domain-containing protein DAYSLEEPER [Arabidopsis thaliana]
	VSMuph2.0_chr05.g2670	0.85813	0.0566103	0.044616	0.0878293	0.0860807	0.0164383	0.611002	NA
	VSMuph2.0_chr01.g1426	0.857332	0	0	0.075806	0.0125923	0	0.232779	uncharacterized protein AT1G23850 [Arabidopsis thaliana]
	VSMuph2.0_chr07.g0316	0.85714	17.0054	18.4909	16.7999	16.533	17.298	22.1485	GPI transamidase component Gpi16 subunit family protein [Arabidopsis thaliana]
	VSMuph2.0_chr16.g0795	0.85706	1.24109	0.235106	1.29812	0.188818	0.5338	4.22772	Bifunctional inhibitor/lipid-transfer protein/seed storage 2S albumin superfamily protein [Arabidopsis thaliana]
	VSMuph2.0_chr06.g2909	0.856616	0	0	0.0931463	0.0290777	0	0.56564	Uncharacterized protein family (UPF0497) [Arabidopsis thaliana]
	VSMuph2.0_chr17.g0859	0.856174	0.0288543	0.02814	0.3171	0.043968	0.0107453	1.12196	spindle assembly abnormal protein [Arabidopsis thaliana]
	VSMuph2.0_chr14.g4385	0.855299	0	0	0	0	0	0.254369	Bifunctional inhibitor/lipid-transfer protein/seed storage 2S albumin superfamily protein [Arabidopsis thaliana]
	VSMuph2.0_chr17.g0311	0.855142	0	0	0.0680113	0	0	0.292218	Bifunctional inhibitor/lipid-transfer protein/seed storage 2S albumin superfamily protein [Arabidopsis thaliana]
	VSMuph2.0_chr01.g0349	0.855092	2.03955	0.223643	0.316795	0.946358	0.96494	11.5062	hypothetical protein (DUF1262) [Arabidopsis thaliana]
	VSMuph2.0_chr11.g1526	0.854666	0.018794	0	0.0147517	0	0	0.0840877	RING/U-box superfamily protein [Arabidopsis thaliana]
	VSMuph2.0_chr11.g2320	0.854195	0	0	0	0	0.0191897	0.102164	NA
	VSMuph2.0_chr09.g3201	0.854063	0.035843	0	0.63511	0.0943613	0.06306	2.80283	NA
	VSMuph2.0_chr12.g0474	0.852403	2.27514	0.979851	0.379002	1.44689	1.1379	9.95923	sugar phosphate exchanger, putative (DUF506) [Arabidopsis thaliana]
	VSMuph2.0_chr16.g0712	0.851434	0.179148	0.017116	1.77824	0.21587	0.039999	13.4612	myb-like transcription factor family protein [Arabidopsis thaliana]
	VSMuph2.0_chr14.g3700	0.850385	0.369991	1.26404	1.36156	0.61782	0.79958	7.50181	NA
	VSMuph2.0_chr16.g2690	0.850272	0.580467	0.155292	0.416757	0.560788	0.225893	1.59875	ferric reduction oxidase 2 [Arabidopsis thaliana]
	VSMuph2.0_chr17.g1667	0.849992	0.401988	0.234627	0.48891	0.222308	0.244392	1.25118	C2 calcium/lipid-binding and GRAM domain containing protein [Arabidopsis thaliana]
	VSMuph2.0_chr07.g3932	0.84987	128.597	126.322	139.755	106.593	116.748	188.942	shikimate kinase 1 [Arabidopsis thaliana]
	VSMuph2.0_chr12.g3386	0.849642	3.12865	0.932972	1.61413	1.13812	1.00975	7.0679	methyltransferase 1 [Arabidopsis thaliana]
	VSMuph2.0_chr09.g3424	0.848686	2.14632	0.554474	1.11467	0.889609	0.683489	3.31294	hAT transposon superfamily protein [Arabidopsis thaliana]
	VSMuph2.0_5840.1.3.g0067	0.847022	0.807309	0.622336	1.52027	0.7573	0.6193	3.74825	Leucine-rich repeat transmembrane protein kinase [Arabidopsis thaliana]
	VSMuph2.0_chr17.g1210	0.846245	0.0436463	0.025821	0.100752	0.025066	0.03378	0.287018	AGAMOUS-like 38 [Arabidopsis thaliana]
	VSMuph2.0_0012.1.2.g0016	0.846192	0.116533	0.0575057	0.66043	0.180957	0.081864	2.726	DNAse I-like superfamily protein [Arabidopsis thaliana]
	VSMuph2.0_1152.1.g0016	0.845884	0.289397	0.272193	0.747317	0.366649	0.428296	2.32694	SH3 domain-containing protein [Arabidopsis thaliana]
	VSMuph2.0_chr10.g0316	0.845615	0.21034	0	0.210541	0.0778753	0.069337	1.21575	uncharacterized protein AT1G12064 [Arabidopsis thaliana]
	VSMuph2.0_chr01.g0657	0.844687	0.242656	0.0603013	0.498965	0.348596	0.0661127	1.89994	fatty acyl-ACP thioesterases B [Arabidopsis thaliana]
	VSMuph2.0_chr07.g0563	0.843901	0.00153967	0	0.0361507	0.000863	0	0.185316	Subtilase family protein [Arabidopsis thaliana]
	VSMuph2.0_chr15.g1238	0.843602	0.86828	1.84198	1.70947	1.21859	1.39642	6.61798	RING/U-box superfamily protein [Arabidopsis thaliana]
	VSMuph2.0_chr04.g2309	0.84231	0	0	0.016499	0	0	0.135343	ARM repeat superfamily protein [Arabidopsis thaliana]
	VSMuph2.0_chr10.g3047	0.84225	1.69913	1.52518	3.64592	1.82425	1.57509	7.82576	NA
	VSMuph2.0_chr01.g3285	0.839711	90.5177	91.4298	102.235	100.426	84.1583	151.255	Ran BP2/NZF zinc finger-like superfamily protein [Arabidopsis thaliana]
	VSMuph2.0_chr06.g1556	0.839552	0.140413	0.0565947	0.93157	0.0982493	0.148155	3.19185	ARM repeat protein interacting with ABF2 [Arabidopsis thaliana]
	VSMuph2.0_chr18.g4739	0.839475	0.0675913	0.0184043	0.240778	0.0454077	0.129262	0.532562	UDP-glucosyl transferase 88A1 [Arabidopsis thaliana]
	VSMuph2.0_chr06.g1901	0.839274	29.7318	26.6059	36.2783	33.9058	26.0976	68.3715	BTB-POZ and MATH domain 4 [Arabidopsis thaliana]
	VSMuph2.0_chr02.g0286	0.839052	52.5618	51.6677	63.0514	55.2396	47.6675	92.0655	Metal-dependent protein hydrolase [Arabidopsis thaliana]
	VSMuph2.0_chr08.g2847	0.83893	92.5143	75.0737	103.256	87.2241	77.3637	143.896	KH domain-containing protein / zinc finger (CCCH type) family protein [Arabidopsis thaliana]
	VSMuph2.0_chr14.g0577	0.838571	0.0403997	0.0643857	0.136236	0.110976	0	1.4132	NA
	VSMuph2.0_chr19.g0524	0.838454	60.6064	43.7605	97.0647	50.0482	46.0166	383.164	aluminum induced protein with YGL and LRDR motifs [Arabidopsis thaliana]
	VSMuph2.0_chr07.g0991	0.837686	0.0385813	0	0.06118	0.075159	0	0.26982	lateral organ boundaries-domain 16 [Arabidopsis thaliana]
	VSMuph2.0_chr12.g1698	0.837025	0.187011	0.173941	0.457406	0.237801	0.163248	1.24915	receptor-like kinase in flowers 1 [Arabidopsis thaliana]
	VSMuph2.0_chr05.g1107	0.836645	0.139077	0.0948993	0.326618	0.0818973	0.387565	1.68812	myb domain protein 15 [Arabidopsis thaliana]
	VSMuph2.0_chr11.g0532	0.836551	0.010139	0.413806	0.504353	0.027416	0.171762	2.00138	sulfate transporter 3;5 [Arabidopsis thaliana]
	VSMuph2.0_chr13.g2187	0.836093	0.054579	0.017135	0.0569737	0.0580653	0.0499143	0.144875	hAT dimerization domain-containing protein / transposase-like protein [Arabidopsis thaliana]
	VSMuph2.0_chr12.g0910	0.835572	0	0	0	0.012642	0	0.0668977	cysteine-rich RLK (RECEPTOR-like protein kinase) 10 [Arabidopsis thaliana]
	VSMuph2.0_chr06.g1195	0.835475	0.0143183	0.016114	0	0.0301947	0.028069	0.154197	UDP-Glycosyltransferase superfamily protein [Arabidopsis thaliana]
	VSMuph2.0_chr02.g1965	0.835376	0	0.0141517	0.00726	0.009353	0.014519	0.108176	cysteine-rich RECEPTOR-like kinase [Arabidopsis thaliana]
	VSMuph2.0_chr02.g0052	0.834883	1.0479	0.440396	3.87833	0.555384	0.979124	15.7279	LURP-one-like protein (DUF567) [Arabidopsis thaliana]
	VSMuph2.0_chr10.g2660	0.834707	4.54605	2.62574	4.48667	4.48213	2.26447	10.365	Leucine-rich repeat transmembrane protein kinase [Arabidopsis thaliana]
	VSMuph2.0_chr11.g1180	0.833944	53.1906	64.5661	59.4088	55.7306	55.7312	83.0282	Endomembrane protein 70 protein family [Arabidopsis thaliana]
	VSMuph2.0_chr12.g2178	0.833908	0	0.0192547	0.0405907	0.0137807	0.012338	0.159866	AGD2-like defense response protein 1 [Arabidopsis thaliana]
	VSMuph2.0_4982.1.g0006	0.833817	1.09107	0.551187	1.33944	1.2542	0.917921	4.56487	SH3 domain-containing protein [Arabidopsis thaliana]
	VSMuph2.0_chr18.g1999	0.833723	0.125516	0.0213003	0.250587	0.071334	0.0580003	0.76219	transmembrane protein (DUF677) [Arabidopsis thaliana]
	VSMuph2.0_chr19.g3133	0.833262	0	0	0.0218263	0	0	0.191743	NAC domain containing protein 42 [Arabidopsis thaliana]
	VSMuph2.0_chr01.g0433	0.832901	0	0.019019	0.232402	0.0148757	0	0.747162	2-oxoglutarate (2OG) and Fe(II)-dependent oxygenase superfamily protein [Arabidopsis thaliana]
	VSMuph2.0_chr14.g0088	0.832736	0.095158	0.107849	0.586065	0.193522	0.064877	1.75475	Plant invertase/pectin methylesterase inhibitor superfamily protein [Arabidopsis thaliana]
	VSMuph2.0_chr08.g2231	0.832731	39.5535	35.2437	39.8733	37.6012	34.066	49.8736	defective in exine formation protein (DEX1) [Arabidopsis thaliana]
	VSMuph2.0_chr07.g1068	0.832159	0	0	0.304331	0.027953	0.0253973	1.03167	NAC domain containing protein 74 [Arabidopsis thaliana]
	VSMuph2.0_chr18.g5667	0.83201	18.6676	18.5918	22.0824	21.1427	21.0053	37.2608	Vacuolar sorting protein 9 (VPS9) domain-containing protein [Arabidopsis thaliana]
	VSMuph2.0_chr15.g2766	0.830701	55.8346	42.458	74.0024	50.5317	49.8753	129.566	uncharacterized protein AT2G46550 [Arabidopsis thaliana]
	VSMuph2.0_chr02.g2861	0.830412	0	0.0132717	0.04941	0	0	0.222604	Major facilitator superfamily protein [Arabidopsis thaliana]
	VSMuph2.0_chr15.g2960	0.830306	0	0.0315793	0	0.00680267	0.03895	2.92697	UDP-Glycosyltransferase superfamily protein [Arabidopsis thaliana]
	VSMuph2.0_chr07.g0354	0.829948	29.108	29.0467	32.6807	30.1411	29.6475	42.7195	BRI1 suppressor 1 (BSU1)-like 1 [Arabidopsis thaliana]
	VSMuph2.0_chr18.g1302	0.829761	0	0	0	0.014776	0	0.168578	UDP-glucosyl transferase 73B3 [Arabidopsis thaliana]
	VSMuph2.0_chr16.g0388	0.828541	0.080609	0.0496917	0.0780233	0.0798947	0.0216377	0.309871	NA
	VSMuph2.0_1152.1.g0007	0.828178	0.552982	0.288558	0.797928	0.39209	0.413432	2.19156	NA
	VSMuph2.0_chr12.g3387	0.827585	0.19925	0.033001	0.190364	0.029938	0.074367	1.32133	methyltransferase 1 [Arabidopsis thaliana]
	VSMuph2.0_chr19.g0580	0.827314	0.244969	0.0363817	0.0902587	0.151849	0	0.467682	NA
	VSMuph2.0_chr11.g0527	0.827217	0.0179053	0	0.0217647	0.0178537	0	0.072362	GNOM-like 2 [Arabidopsis thaliana]
	VSMuph2.0_chr06.g2639	0.827167	0.254111	0	0.44233	1.31127	0.051899	9.21436	RING/U-box superfamily protein [Arabidopsis thaliana]
	VSMuph2.0_chr03.g0809	0.826344	0	0	10.976	0	0	482.789	2-oxoglutarate (2OG) and Fe(II)-dependent oxygenase superfamily protein [Arabidopsis thaliana]
	VSMuph2.0_chr07.g3326	0.82623	0.022928	0.0405327	0.0933527	0.0565843	0.051505	0.391669	Chaperone DnaJ-domain superfamily protein [Arabidopsis thaliana]
	VSMuph2.0_chr02.g1341	0.825792	0	0.016886	0.243146	0.037537	0.0305733	0.549141	ATPase family associated with various cellular activities (AAA) [Arabidopsis thaliana]
	VSMuph2.0_chr11.g2614	0.825774	2.89212	2.49103	3.76772	2.57683	2.26364	6.11499	Leucine-rich repeat protein kinase family protein [Arabidopsis thaliana]
	VSMuph2.0_chr07.g3993	0.825327	38.6868	44.9995	48.203	43.3708	39.3772	79.9841	Alba DNA/RNA-binding protein [Arabidopsis thaliana]
	VSMuph2.0_chr11.g1111	0.82394	0.112193	0.001295	0.0953303	0.0284233	0.0254733	0.208887	NA
	VSMuph2.0_chr10.g1492	0.823608	0.570589	0.304889	0.739977	0.512842	0.559903	1.38263	Pentatricopeptide repeat (PPR) superfamily protein [Arabidopsis thaliana]
	VSMuph2.0_chr17.g0451	0.82259	0.0137607	0	0.00835567	0	0	0.159189	nodulin MtN21 /EamA-like transporter family protein [Arabidopsis thaliana]
	VSMuph2.0_3096.1.g0158	0.822107	0.518133	0.312159	0.624298	0.481533	0.503271	1.71207	ARM repeat protein interacting with ABF2 [Arabidopsis thaliana]
	VSMuph2.0_chr04.g3244	0.821763	25.8889	26.8547	28.9458	27.8042	26.8216	45.0304	Ribosomal protein L12 family protein [Arabidopsis thaliana]
	VSMuph2.0_chr15.g2765	0.821145	14.656	12.3517	15.0519	12.719	12.8807	18.3469	NA
	VSMuph2.0_chr01.g3514	0.820774	294.93	267.641	261.721	315.571	259.365	392.423	calnexin 1 [Arabidopsis thaliana]
	VSMuph2.0_chr14.g4007	0.820562	0	0	0.131944	0	0	0.751397	Oleosin family protein [Arabidopsis thaliana]
	VSMuph2.0_chr02.g1534	0.820499	0.00927067	0.00384667	0.0185257	0.002414	0.00305533	0.058911	NA
	VSMuph2.0_chr08.g1311	0.820295	0.0936147	0.10383	0.34878	0.0439033	0.0447157	0.835642	NA
	VSMuph2.0_chr07.g2974	0.820161	0.872658	1.15383	1.67197	0.710056	0.808017	3.77311	vacuolar protein sorting-associated protein, putative (DUF1162) [Arabidopsis thaliana]
	VSMuph2.0_chr07.g0319	0.820057	21.6807	18.236	21.9276	22.6472	18.6653	37.5689	ribosomal RNA processing 4 [Arabidopsis thaliana]
	VSMuph2.0_chr01.g0606	0.820025	0.406476	0.0879433	0.76894	0.680842	0.391722	6.58861	NA
	VSMuph2.0_chr11.g1450	0.81976	80.908	99.7859	118.465	84.9919	86.9545	192.784	Tetratricopeptide repeat (TPR)-like superfamily protein [Arabidopsis thaliana]
	VSMuph2.0_chr11.g1199	0.81966	100.025	114.88	105.947	101.268	101.342	138.936	Endomembrane protein 70 protein family [Arabidopsis thaliana]
	VSMuph2.0_chr09.g3425	0.819643	2.34987	0.579687	1.16007	1.07764	0.815765	4.00485	hAT transposon superfamily protein [Arabidopsis thaliana]
	VSMuph2.0_chr17.g1650	0.819396	341.3	410.725	368.377	372.118	321.505	585.992	Ribosomal protein L18e/L15 superfamily protein [Arabidopsis thaliana]
	VSMuph2.0_chr02.g0334	0.818714	0	0	0	0	0	0.150272	pyruvate dehydrogenase E1 alpha [Arabidopsis thaliana]
	VSMuph2.0_chr04.g3446	0.8187	42.0887	43.6233	52.1188	45.1363	40.4632	75.5902	winged-helix DNA-binding transcription factor family protein [Arabidopsis thaliana]
	VSMuph2.0_chr14.g3442	0.818683	0.054038	0	0.094195	0.036132	0	0.174977	transporter associated with antigen processing protein 2 [Arabidopsis thaliana]
	VSMuph2.0_chr18.g5250	0.818513	1.74389	1.31102	1.9254	1.48675	1.23793	2.97958	Pentatricopeptide repeat (PPR-like) superfamily protein [Arabidopsis thaliana]
	VSMuph2.0_chr14.g4456	0.818383	0.290926	0.0937407	0.608676	0.370785	0	2.01194	Uncharacterized protein family (UPF0497) [Arabidopsis thaliana]
	VSMuph2.0_chr08.g0013	0.81806	0.0239983	0	0.0245383	0.0327743	0	0.176597	hAT dimerization domain-containing protein / transposase-like protein [Arabidopsis thaliana]
	VSMuph2.0_chr10.g2165	0.817547	1.05755	0.097843	0.461441	0.582691	0.221618	2.79345	FAD-binding Berberine family protein [Arabidopsis thaliana]
	VSMuph2.0_chr01.g0969	0.817127	0	0.00969567	0.0183617	0	0	0.0563867	NAD(P)-linked oxidoreductase superfamily protein [Arabidopsis thaliana]
	VSMuph2.0_chr19.g0871	0.817057	1.81457	1.09838	1.51587	1.49717	1.31522	4.1607	CTD small phosphatase-like protein [Arabidopsis thaliana]
	VSMuph2.0_chr07.g2987	0.816991	0.0138187	0	0.092633	0	0.0114333	0.186034	cytochrome P450, family 82, subfamily C, polypeptide 4 [Arabidopsis thaliana]
	VSMuph2.0_chr06.g2652	0.816962	0.0155097	0	0.0297587	0	0	0.17079	Serine carboxypeptidase S28 family protein [Arabidopsis thaliana]
	VSMuph2.0_chr18.g4034	0.816729	5.93831	4.29484	6.87524	4.84863	5.20529	17.4263	Protein kinase superfamily protein [Arabidopsis thaliana]
	VSMuph2.0_chr07.g0731	0.816474	4.07529	4.04412	1.85292	1.4944	4.6649	59.4356	galactinol synthase 1 [Arabidopsis thaliana]
	VSMuph2.0_chr19.g0862	0.815799	0.030514	0.03376	0.441193	0.0789047	0.0316233	1.11174	COBRA-like protein 10 precursor [Arabidopsis thaliana]
	VSMuph2.0_chr10.g0613	0.815687	51.4431	45.4694	70.6074	48.8222	51.2414	106.325	eukaryotic translation initiation factor-like protein [Arabidopsis thaliana]
	VSMuph2.0_chr12.g1082	0.81546	34.9605	1.69914	2.04091	3.51792	3.33656	114.883	Wound-responsive family protein [Arabidopsis thaliana]
	VSMuph2.0_chr06.g1243	0.815209	0	0	0.0342917	0	0	0.146082	NAD(P)-binding Rossmann-fold superfamily protein [Arabidopsis thaliana]
	VSMuph2.0_chr06.g1554	0.814697	0.240528	0.164698	1.45802	0.259716	0.233289	5.50989	ARM repeat protein interacting with ABF2 [Arabidopsis thaliana]
	VSMuph2.0_chr12.g2858	0.814689	6.53775	6.87643	5.66447	6.01707	6.7078	9.12267	NA
	VSMuph2.0_chr13.g0724	0.814679	0.142962	0.215554	0.228154	0.0703767	0.136694	0.872666	Myb/SANT-like DNA-binding domain protein [Arabidopsis thaliana]
	VSMuph2.0_2650.1.g0001	0.814552	0.0489593	0.031623	0.0519117	0.0536527	0.0331533	0.139081	NA
	VSMuph2.0_chr02.g0331	0.814469	64.937	35.3954	40.1335	45.6441	47.4325	154.624	uncharacterized protein AT4G28290 [Arabidopsis thaliana]
	VSMuph2.0_chr03.g1861	0.814413	0.108945	0.0697857	0.159594	0.0756117	0.0171017	0.501608	cysteine-rich RECEPTOR-like kinase [Arabidopsis thaliana]
	VSMuph2.0_chr16.g0015	0.814098	14.6173	12.8159	15.4836	13.7565	13.006	19.2496	testis-expressed sequence 2-like protein (DUF2404) [Arabidopsis thaliana]
	VSMuph2.0_5840.1.3.g0053	0.814014	0.490605	0.201481	0.722343	0.539217	0.202646	1.86388	Leucine-rich repeat transmembrane protein kinase [Arabidopsis thaliana]
	VSMuph2.0_chr07.g4265	0.813625	0.0180023	0.039708	0.052037	0.0185663	0.040076	0.1458	NA
	VSMuph2.0_chr02.g1309	0.813585	129.906	144.844	151.217	133.239	128.863	183.172	ARF-GAP domain 8 [Arabidopsis thaliana]
	VSMuph2.0_chr06.g0699	0.813496	114.786	112.935	129.81	132.086	110.942	207.573	RNA-binding (RRM/RBD/RNP motifs) family protein [Arabidopsis thaliana]
	VSMuph2.0_chr13.g0481	0.813348	4.61883	7.11817	29.96	2.51936	5.0426	164.663	HSP20-like chaperones superfamily protein [Arabidopsis thaliana]
	VSMuph2.0_chr03.g0185	0.813214	0.086888	0.058524	0.0823253	0.057548	0.100386	0.15992	zinc ion binding / nucleic acid binding protein [Arabidopsis thaliana]
	VSMuph2.0_chr05.g2802	0.813109	0.476936	0.821495	0.891467	0.472246	0.561385	3.63651	NA
	VSMuph2.0_chr17.g1381	0.813015	0.264745	0.102176	0.216733	0.437318	0.0992767	1.2299	Leucine-rich repeat protein kinase family protein [Arabidopsis thaliana]
	VSMuph2.0_chr07.g4203	0.813009	12.2231	12.6552	17.8923	12.6238	13.6125	25.7716	Ribosomal RNA processing Brix domain protein [Arabidopsis thaliana]
	VSMuph2.0_chr10.g0770	0.812892	0.071118	0.025379	0.101057	0.128819	0.0919947	0.726886	syntaxin of plants 124 [Arabidopsis thaliana]
	VSMuph2.0_chr18.g5328	0.812829	0	0	0	0	0	0.033651	terpene synthase 21 [Arabidopsis thaliana]
	VSMuph2.0_chr07.g3015	0.812593	0.060573	0	1.31828	0.234425	0.0796867	9.16393	methylesterase [Arabidopsis thaliana]
	VSMuph2.0_7494.1.g0001	0.812483	0.164496	0.0191307	0	0.171068	0.0167913	1.02342	NA
	VSMuph2.0_chr04.g3307	0.812475	0.042934	0.130389	0.384457	0.071828	0.109718	2.68689	ferulic acid 5-hydroxylase 1 [Arabidopsis thaliana]
	VSMuph2.0_chr15.g2866	0.812093	0	0	0.030526	0	0	10.7962	NAD(P)-binding Rossmann-fold superfamily protein [Arabidopsis thaliana]
	VSMuph2.0_chr15.g2508	0.811668	0.0763007	0.0340477	0.258762	0.005177	0.0539887	0.431239	alpha/beta-Hydrolases superfamily protein [Arabidopsis thaliana]
	VSMuph2.0_chr12.g1083	0.810851	16.4326	0.47189	0.89066	1.62744	1.37623	50.326	NA
	VSMuph2.0_chr12.g2167	0.810683	0	0	0	0.0101633	0.007445	0.0446173	Leucine-rich repeat protein kinase family protein [Arabidopsis thaliana]
	VSMuph2.0_chr02.g0112	0.809943	20.4313	22.7603	21.6008	15.1823	20.2184	33.3826	Cox19-like CHCH family protein [Arabidopsis thaliana]
	VSMuph2.0_chr12.g0637	0.809851	0.00162667	0	0.0363087	0	0	0.402059	alkenal reductase [Arabidopsis thaliana]
	VSMuph2.0_chr05.g3005	0.808986	0.096863	0.0984613	0.206196	0.109501	0.071363	0.524152	Nucleic acid-binding proteins superfamily [Arabidopsis thaliana]
	VSMuph2.0_chr19.g1278	0.808573	9.45223	7.91188	8.05377	8.55073	8.55832	11.8081	P-loop containing nucleoside triphosphate hydrolases superfamily protein [Arabidopsis thaliana]
	VSMuph2.0_chr09.g0666	0.808553	0.106742	0.10501	0.567404	0.162713	0.140851	2.35012	PLAC8 family protein [Arabidopsis thaliana]
	VSMuph2.0_chr14.g1756	0.808153	66.9583	65.6144	79.0477	54.8487	61.5247	103.451	polyubiquitin 3 [Arabidopsis thaliana]
	VSMuph2.0_chr13.g1314	0.807931	10.7973	11.5873	14.6546	11.7232	11.6279	21.8448	P-loop containing nucleoside triphosphate hydrolases superfamily protein [Arabidopsis thaliana]
	VSMuph2.0_chr05.g1226	0.807689	0.0228123	0	5.78559	0.031529	0	45.3939	peroxygenase 1 [Arabidopsis thaliana]
	VSMuph2.0_chr12.g0604	0.806977	0	0	0	0	0	0.593286	Calcium-binding EF-hand family protein [Arabidopsis thaliana]
	VSMuph2.0_chr11.g1581	0.806852	0.0125373	0.0153957	0.0345503	0.00203433	0.00503933	0.0992783	NA
	VSMuph2.0_chr18.g1234	0.806482	0.028121	0.0113303	0	0.011316	0	0.695392	AGAMOUS-like 104 [Arabidopsis thaliana]
	VSMuph2.0_chr03.g0938	0.806453	0	0	0.0185387	0.003388	0	0.172326	Subtilase family protein [Arabidopsis thaliana]
	VSMuph2.0_chr04.g1516	0.805928	0.033478	0	0.123701	0.0330793	0	1.52906	seed maturation protein [Arabidopsis thaliana]
	VSMuph2.0_chr14.g0147	0.805355	22.8794	19.211	29.7908	23.0809	20.0415	48.2937	Tetratricopeptide repeat (TPR)-like superfamily protein [Arabidopsis thaliana]
	VSMuph2.0_chr07.g3063	0.805322	0.297183	0.325351	0.942034	0.335996	0.381087	2.27433	ASYMMETRIC LEAVES 2-like 1 [Arabidopsis thaliana]
	VSMuph2.0_chr03.g2128	0.805045	0.337824	0.246368	0.989289	0.317251	0.511498	2.13114	Leucine-rich repeat transmembrane protein kinase [Arabidopsis thaliana]
	VSMuph2.0_chr17.g0131	0.804818	8.4499	6.94871	11.2888	9.55717	7.11371	21.8977	Histidine kinase-, DNA gyrase B-, and HSP90-like ATPase family protein [Arabidopsis thaliana]
	VSMuph2.0_chr19.g2756	0.804674	0.106011	0.101724	0.109498	0.0922927	0.0902357	0.184355	RGPR-like protein [Arabidopsis thaliana]
	VSMuph2.0_chr14.g4149	0.804581	10.3199	10.2713	11.16	10.6697	10.9824	17.9551	5'-3' exonuclease family protein [Arabidopsis thaliana]
	VSMuph2.0_chr04.g0251	0.804222	83.6108	70.6551	97.229	90.1835	81.8757	134.615	CTC-interacting domain 7 [Arabidopsis thaliana]
	VSMuph2.0_chr14.g1570	0.804095	0.107658	0.205538	0.270598	0.128707	0.148275	0.61303	DNAse I-like superfamily protein [Arabidopsis thaliana]
	VSMuph2.0_chr04.g0782	0.803779	22.1038	20.1092	21.0413	21.9879	21.4589	27.7049	Phox (PX) domain-containing protein [Arabidopsis thaliana]
	VSMuph2.0_chr11.g0098	0.803402	0.069855	0.0709713	0.297421	0.0262583	0.0350963	0.9596	organic solute transporter ostalpha protein (DUF300) [Arabidopsis thaliana]
	VSMuph2.0_chr04.g0244	0.803123	0.0328777	0	0.0116767	0	0	0.0503617	glycosyl hydrolase 9A4 [Arabidopsis thaliana]
	VSMuph2.0_chr17.g0524	0.803072	17.6919	17.3641	21.8713	16.3726	22.0812	36.7915	nitrogen fixation S (NIFS)-like 1 [Arabidopsis thaliana]
	VSMuph2.0_chr04.g2996	0.803046	0	0	0.157683	0	0	2.30339	UDP-glucosyl transferase 72E1 [Arabidopsis thaliana]
	VSMuph2.0_chr10.g1525	0.80284	0.0286087	0.025397	0.197417	0.029314	0.0250853	0.466461	cation/hydrogen exchanger 15 [Arabidopsis thaliana]
	VSMuph2.0_chr14.g4285	0.802794	15.0011	15.5701	20.3512	16.6328	14.3003	28.7277	RNA cyclase family protein [Arabidopsis thaliana]
	VSMuph2.0_chr13.g0510	0.802724	0.035922	0.115029	0.0928443	0	0.144842	0.570895	Cysteine/Histidine-rich C1 domain family protein [Arabidopsis thaliana]
	VSMuph2.0_chr14.g3986	0.802536	0.0171453	0.0223253	0.0920257	0.0288517	0	0.224778	NA
	VSMuph2.0_chr05.g2553	0.802483	0.0136137	0	0.0528443	0.002295	0.00590033	0.156887	DNAse I-like superfamily protein [Arabidopsis thaliana]
	VSMuph2.0_chr04.g3809	0.80232	14.2424	8.29943	21.3339	1.15973	6.30171	68.3148	alcohol dehydrogenase 1 [Arabidopsis thaliana]
	VSMuph2.0_chr07.g3962	0.802162	0	0	0	0	0	0.109005	NA
	VSMuph2.0_chr15.g2406	0.802127	0.0222533	0	6.47081	0	0	57.1673	Plant invertase/pectin methylesterase inhibitor superfamily [Arabidopsis thaliana]
	VSMuph2.0_chr19.g0644	0.801677	0	0.006221	0.00761267	0	0.00648367	0.0415493	S-locus lectin protein kinase family protein [Arabidopsis thaliana]
	VSMuph2.0_chr04.g0191	0.801014	83.1016	34.3645	98.6173	33.8509	42.8328	229.523	17.6 kDa class II heat shock protein [Arabidopsis thaliana]
	VSMuph2.0_chr09.g1918	0.800995	0	0.0519257	0.0488303	0.010322	0.00967833	0.130922	Disease resistance protein (CC-NBS-LRR class) family [Arabidopsis thaliana]
	VSMuph2.0_chr04.g2330	0.800913	0.170543	0.120878	0.251749	0.264893	0.127755	0.605708	hAT dimerization domain-containing protein / transposase-like protein [Arabidopsis thaliana]
	VSMuph2.0_chr13.g1073	0.800873	0.0143073	0	0.112892	0.00540733	0	0.417604	Cupredoxin superfamily protein [Arabidopsis thaliana]
	VSMuph2.0_chr07.g1145	0.800839	0.026938	0	0.22513	0.038094	0	0.424422	peptide transporter 3 [Arabidopsis thaliana]
	VSMuph2.0_chr04.g0179	0.80069	5.29008	0.981415	3.17142	0.305581	2.52204	21.0865	17.6 kDa class II heat shock protein [Arabidopsis thaliana]
	VSMuph2.0_chr14.g3739	0.800575	0.0913033	0.0726007	0.172401	0.158535	0.0662387	0.344966	NA
	VSMuph2.0_chr01.g0996	0.800434	0.113777	0.0655883	0.362003	0.127342	0.010011	0.6936	FASCICLIN-like arabinogalactan protein 21 precursor [Arabidopsis thaliana]
	VSMuph2.0_chr08.g2617	0.800422	60.5045	48.1585	62.9229	67.23	46.9873	109.861	hydroxyproline-rich glycoprotein family protein [Arabidopsis thaliana]
	VSMuph2.0_chr04.g3787	0.800376	0	0.121489	0	0	0.0223713	9.69648	hypothetical protein (DUF506) [Arabidopsis thaliana]
	VSMuph2.0_chr05.g2552	0.800328	0	0	0.0370297	0.0166137	0	0.137647	RNA-directed DNA polymerase (reverse transcriptase)-related family protein [Arabidopsis thaliana]
